# Supplementary material for: TNF is a homoeostatic regulator of distinct epigenetically primed human osteoclast precursors
Source: Ann Rheum Dis. 2021 Mar 10;80(6):748–57. doi: 10.1136/annrheumdis-2020-219262 (PMC8142443; doi:10.1136/annrheumdis-2020-219262)
Supplement: Supplementary data [file annrheumdis-2020-219262supp002.xls]

## Sheet: GO results for HC vs RA
TermID	Type	Term	Enrichment	logP	Genes in Term	Target Genes in Term	Fraction of Targets in Term	Total Target Genes	Total Genes	Gene Symbols
GO:0097485	BP	neuron projection guidance	1.21507e-33	-75.7905	235	136	0.0362473	3752	17256	SHH,FAM129B,NPHS1,DAG1,CHL1,PLXNC1,NRXN3,TNR,NGFR,EPHA7,ATOH1,FGF8,RET,RNF165,FLRT2,CXCR4,GRB7,KIF5C,POU4F2,WNT5A,UNC5B,CRMP1,GPC1,WNT3,EPHA8,TUBB3,NKX2-1,GDF7,UNC5C,VASP,SEMA3A,KRAS,SPTBN4,SPTB,NTRK1,ERBB2,BOC,VANGL2,FOXG1,KIF5A,GFRA3,SPTBN2,SRC,CNTN4,NTN4,B4GAT1,PTPRM,ARX,BMPR1B,EGR2,NRXN1,NTN3,GDNF,UNC5A,CNTN2,GFRA4,PLXNA1,IRS2,CYFIP2,ENAH,GFRA1,LHX2,SLIT2,RPS6KA5,CXCL12,GRB10,PTCH1,EPHB1,CDH4…
GO:0045165	BP	cell fate commitment	1.77669e-33	-75.4106	233	135	0.0359808	3752	17256	SPRY2,APC2,DBX1,HOXA11,WNT5B,ARX,PTF1A,DMRTA2,TEAD3,BATF,HOXD10,CDON,ERBB4,SFRP1,BARHL2,WNT7B,ONECUT2,FOXG1,DLL4,HNF1B,WT1,WNT9B,LBX1,PRRX1,WNT2,NEUROG1,MYOG,FGF13,MYOD1,SOX1,NOTCH3,NKX2-1,GDF7,SOX18,WNT3,RUNX2,CHD5,TBR1,WNT16,WNT5A,IRF4,SOX2,WNT9A,NEUROD1,WNT6,SPN,MNX1,PRDM14,GATA2,JAG2,FOXC2,NR2F2,SOX17,ATOH1,SOX9,ONECUT1,EOMES,SOX5,TENM4,SHH,DLX1,PRDM1,NKX6-2,FOXA1,NKX2-2,EYA1,BCL2,EVX1,FGF8,T…
GO:0007411	BP	axon guidance	9.01609e-33	-73.7863	233	134	0.0357143	3752	17256	PLXNB2,SPTBN1,GBX2,EFNA3,DLX5,HOXA2,EFNB3,RELN,NFIB,BCL11B,OTX2,DPYSL5,LHX9,SLIT1,PIK3R1,UNC5D,SIAH1,SHANK3,MATN2,KIRREL1,PTK2,KIF5B,FEZF1,PAX6,TNFRSF8,SCN1B,SHC3,FLRT3,EXT1,DOK4,GLI2,NRCAM,WNT3A,DRAXIN,GBX1,DRGX,LHX1,FOXD1,LMX1A,RAP1GAP,EPHA4,NTN1,LHX4,VAX1,SH3KBP1,PRKCQ,CDK5R1,PLXNA4,NEO1,NRP2,CXCL12,RPS6KA5,SLIT2,LHX2,GFRA1,BDNF,CDH4,EPHB1,PTCH1,GRB10,LGI1,ANOS1,ISL2,EFNA5,LHX3,DAB1,EFNA2,L1CA…
GO:0021953	BP	central nervous system neuron differentiation	8.2193e-29	-64.6685	170	104	0.0277186	3752	17256	SPTBN4,MNX1,DMRT3,INHBA,PLXNA4,ID4,CBLN1,GATA2,TBX20,EPHA4,FOXN4,SEMA3A,MDGA2,LHX4,HOXC10,CHD5,LMX1A,WNT3,GDF7,NKX2-1,POU4F1,DRAXIN,WNT5A,WNT3A,RORA,TBR1,GBX1,LHX1,MDGA1,NR2E1,EVX1,WNT1,NKX2-2,GRID2,GLI3,NKX6-1,SPOCK1,GSX2,FGF8,PROX1,EOMES,DRD1,ADARB1,ISL2,LHX8,PTEN,NR4A2,LHX3,SLIT2,MAP2,DLX1,OLIG3,NKX6-2,SHH,NANOS1,PTCH1,EPHB1,NDEL1,GNAQ,LHX6,HOXD10,DCLK1,PHOX2B,GSX1,C21orf91,FZD1,LRP6,NPY,RAPGE…
GO:0090596	BP	sensory organ morphogenesis	9.25312e-21	-46.1293	245	119	0.0317164	3752	17256	OTX1,PROM1,LRP6,SIX1,SIX3,ZEB1,CDON,HOXA2,WNT2B,DLX5,TOPORS,SIX4,MFAP2,USH1C,COL2A1,MYO15A,GBX2,SPRY2,FBN1,PTF1A,FGFR1,PTPRM,SOX11,GLI2,MYO7A,RARB,GNAT1,TFAP2A,LRIG3,GSC,LRP5,NEUROG1,TSKU,FGFR2,PRRX1,WNT2,MSX1,EFEMP1,FZD6,EPHA2,CLIC5,SOX1,FOXE3,MYO3A,IRX5,NTRK2,NECTIN3,ZIC1,PAX6,NKX3-2,TSPAN12,PTK7,FOXG1,VANGL2,FSCN2,ATP8A2,RBP4,WNT9A,COL5A1,VAX2,EDN1,OSR2,VSX1,FOXN4,NTN1,GATA2,ITGA8,FRZB,CYP26B1…
GO:0009952	BP	anterior/posterior pattern specification	9.72453e-21	-46.0796	199	103	0.027452	3752	17256	CELSR1,WNT5A,WNT3A,RIPPLY2,ACVR2B,TBX1,LHX1,MSGN1,ARC,WNT3,HOXC10,CTNNBIP1,ALX1,EN1,HOXB3,COBL,MYF6,TCF15,CYP26C1,FOXA2,HOXB9,FOXC1,MLLT3,HOXC9,NEUROD1,HOXC6,SIX2,SHH,MSX2,OSR1,FOXH1,BMP2,PAX1,NODAL,SMAD3,MEOX2,HOXC13,HOXA6,GPC3,FOXC2,NR2F2,CDX1,SOX17,FGF8,TIFAB,GDF11,PCSK5,HOXD8,WNT1,BARX1,ROR2,GATA4,SSBP3,BMP4,GLI3,NOG,FOXF1,PLD6,HES3,HOXB5,EMX2,GBX2,HOXA11,ALX4,NRARP,HOXA2,SFRP1,DLL3,HOXC4,OTX…
GO:0043583	BP	ear development	1.05984e-20	-45.9936	202	104	0.0277186	3752	17256	WNT5A,WNT3A,CELSR1,MAF,PAX2,BMPER,TBX1,FAT4,HPCA,SHROOM2,STOX1,JAG2,GATA2,GABRB2,ITGA8,FRZB,NTN1,POU4F3,KCNK2,EDN1,TCF15,OSR2,MCOLN3,NEUROD1,GABRB3,SOX2,PAX8,OSR1,SIX2,ALDH1A3,GJB6,SHH,SOBP,BMP2,C1QTNF5,HPN,SOX9,LHX3,ATOH1,DDR1,TWIST1,TIFAB,ESRRB,PROX1,FGF8,CTHRC1,FGF9,HMX3,ROR1,BCL2,ROR2,EYA1,WNT1,DLX6,NTRK3,NOG,HMX2,GLI3,BMP4,FGFR1,SLC26A5,USH1C,MAPKAPK2,COL2A1,MYO15A,GBX2,SPRY2,DLX5,SIX4,USH2A…
GO:0072073	BP	kidney epithelium development	2.64187e-20	-45.0802	128	76	0.0202559	3752	17256	WNT1,BCL2,EYA1,GLI3,BMP4,NOG,PODXL,FGF8,TFAP2B,RET,GDF11,SMAD9,SMAD3,CITED1,WNT4,FGF2,GPC3,FOXC2,SOX9,EPHA7,SIX2,SHH,NPNT,SLIT2,PAX8,OSR1,BMP2,NPHS1,PTCH1,WNT6,FOXJ1,FOXC1,EPHA4,IRX2,SMAD6,FAT4,FOXD1,CTNNBIP1,SDC1,SOX8,EPCAM,CXCR2,PAX2,GREB1L,LAMA5,BMPER,SIM1,LHX1,TCF21,HES5,FGFR2,WNT9B,RARB,IRX3,MEF2C,CD24,WNK4,WNT7B,HOXD11,WT1,HNF1B,CD34,IRX1,SIX1,BASP1,PROM1,SFRP1,NPHS2,KLF15,POU3F3,HOXA11,GRE…
GO:0050808	BP	synapse organization	2.75326e-18	-40.4337	191	96	0.0255864	3752	17256	POU4F1,TNC,PCDHB10,LMX1A,ARC,PRNP,ZNF365,CDH2,ARHGAP44,PCDHB2,PCDHB7,WNT3A,WNT5A,PCDHB9,PCLO,PCDH17,ETV5,SEZ6L,CACNB3,DNER,GPHN,SEZ6,PALM,TNR,ELFN1,PTEN,PCDHB18P,DRD1,NLGN1,SDK1,PCDHB16,BDNF,SNCG,EPHB1,SDK2,SYNPO,ADGRL3,GRID2,TANC1,GPM6A,CTTN,PCDHGC5,L1CAM,SNCB,PCDHB6,NRXN1,CNTN2,GDNF,C1QL1,CTNND2,SHANK2,CACNB2,NRG1,PTPRD,NRXN2,PCDHB8,ITGA3,FZD1,MYO5A,PIN1,SHANK1,RELN,PCDHB1,LRP4,SYBU,UNC13A,CACN…
GO:0001708	BP	cell fate specification	4.34795e-18	-39.9768	74	51	0.0135928	3752	17256	NKX6-2,SIX2,OLIG3,SHH,FOXA1,HNF1B,PTCH1,RBPJ,TENM4,NODAL,ISL2,EOMES,SOX9,ATOH1,LHX3,SOX17,PAX6,NKX6-1,GSX2,SOX1,LBX1,FEV,PTCH2,EVX1,EYA1,GSC,GLI3,GLI2,ETV2,NKX2-2,NTRK3,TBX1,PAX2,APC2,HOXC10,HOXA11,DBX1,POU4F1,TLX3,POU3F2,SOX18,CDON,PRDM14,HOXD10,MNX1,SOX6,DMRT3,DMRTA2,FOXA2,SIX1,SOX2
GO:0001763	BP	morphogenesis of a branching structure	6.34586e-18	-39.5987	170	88	0.0234542	3752	17256	SEMA3A,TBX20,KRAS,WNT6,EDN1,PAX2,LHX1,GREB1L,LAMA5,NFATC4,SOX8,CELSR1,WNT5A,NKX2-1,GDF7,TNC,PITX2,VDR,FAT4,FOXD1,CTNNBIP1,GNA13,FGF8,PROX1,GLI3,BMP4,NOG,FOXF1,WNT1,BCL2,EYA1,BMP2,PTCH1,DAG1,PRDM1,SHH,NPNT,DLG5,FOXA1,SLIT2,MSX2,PAX8,GPC3,DDR1,FOXC2,SOX9,EPHA7,GRHL2,CITED1,RSPO3,WNT4,HOXB13,FGF2,PLXNA1,SFRP1,NKX3-1,SIX1,LRP6,SFRP2,TGM2,CSF1,FGFR1,NRARP,GDNF,SPRY2,GBX2,HOXA11,GREM1,SRC,PGR,ESRP2,DRD…
GO:0048663	BP	neuron fate commitment	8.86556e-18	-39.2644	68	48	0.0127932	3752	17256	RBPJ,DLL4,FOXA1,OLIG3,DLX1,NKX6-2,SHH,LHX3,ATOH1,FOXG1,ISL2,SOX1,NKX6-1,GSX2,PAX6,NOTCH3,GLI2,NKX2-2,NTRK3,GLI3,BMP4,EVX1,EYA1,PRRX1,LBX1,WNT1,FEV,HES5,PTF1A,TBR1,GBX1,POU3F2,NKX2-1,POU4F1,TLX3,NRG1,DBX1,HOXC10,FOXN4,BCL11B,GATA2,JAG2,DMRTA2,SIX1,HOXD10,MNX1,DMRT3,GSX1
GO:0048839	BP	inner ear development	1.79243e-17	-38.5604	175	89	0.0237207	3752	17256	NTRK3,BMP4,GLI3,HMX2,EYA1,ROR2,DLX6,WNT1,FGF9,HMX3,ROR1,ESRRB,TIFAB,CTHRC1,FGF8,PROX1,ATOH1,LHX3,SOX9,HPN,C1QTNF5,SOBP,BMP2,PAX8,SHH,ALDH1A3,GJB6,NEUROD1,GABRB3,MCOLN3,SOX2,KCNK2,POU4F3,NTN1,GABRB2,GATA2,JAG2,FRZB,ITGA8,STOX1,HPCA,FAT4,BMPER,PAX2,TBX1,WNT3A,CELSR1,WNT5A,MAF,GLI2,ATP8B1,MYO7A,LRIG3,FGF20,TFAP2A,PRRX1,KCNQ1,FGFR2,NEUROG1,CLIC5,FZD6,HES5,MYO3A,ZIC1,PTK7,VANGL2,PLPPR4,FOXG1,RBPJ,ATP8…
GO:0061138	BP	morphogenesis of a branching epithelium	1.90985e-17	-38.4969	161	84	0.0223881	3752	17256	FGFR1,GDNF,NRARP,GREM1,HOXA11,SPRY2,GBX2,SFRP1,PLXNA1,LRP6,SIX1,NKX3-1,CSF1,TGM2,SFRP2,CASR,HNF1B,DLL4,WT1,HOXD13,HOXD11,SOCS3,VANGL2,SRC,ESRP2,PGR,GLI2,WNT9B,LRP5,FGFR2,YAP1,EPHA2,TCF21,LHX1,GREB1L,LAMA5,PAX2,WNT5A,CELSR1,SOX8,NFATC4,PITX2,TNC,GDF7,NKX2-1,FOXD1,CTNNBIP1,FAT4,VDR,SEMA3A,TBX20,EDN1,WNT6,KRAS,PTCH1,DAG1,BMP2,PAX8,MSX2,SLIT2,FOXA1,NPNT,DLG5,SHH,SOX9,FOXC2,DDR1,GPC3,FGF2,HOXB13,WNT4,…
GO:0072006	BP	nephron development	2.9628e-17	-38.0578	121	69	0.0183902	3752	17256	IRX2,GPR4,FOXJ1,WNT6,FOXC1,SOX8,PLCE1,PAX2,GREB1L,LAMA5,LHX1,FAT4,CTNNBIP1,FOXD1,SULF2,TFAP2B,FGF8,BCL2,EYA1,WNT1,PDGFRA,PODXL,EGR1,NOG,BMP4,GLI3,PAX8,OSR1,SIX2,SHH,NPNT,PTCH1,BMP2,NPHS1,COL4A4,FGF2,CITED1,WNT4,SOX9,GPC3,FOXC2,NPHS2,BASP1,PROM1,ITGA3,CD34,IRX1,SIX1,MTSS1,GREM1,HOXA11,KLF15,POU3F3,GDNF,IRX3,NOTCH3,SULF1,PDGFB,TCF21,HES5,WNT9B,WT1,HNF1B,MEF2C,VANGL2,WNK4,WNT7B,HOXD11,CD24
GO:0050807	BP	regulation of synapse organization	8.2334e-17	-37.0357	164	84	0.0223881	3752	17256	ARC,PRNP,NGEF,BHLHB9,NFATC4,WNT5A,CDH2,EEF2K,ADGRL1,ARHGAP44,FLRT1,VSTM5,OXT,LRRN1,CBLN1,CDK5R1,CAMK2B,EPHA4,ETV5,ADGRB1,PTEN,EFNA5,ADGRB2,NLGN1,NEUROD2,EPHA7,LRTM2,DLG5,PPP1R9A,ADGRL3,SLITRK2,BDNF,LINGO2,EPHB1,TPBG,GRIN1,GRID2,IGSF9,NTRK3,SHISA6,C1QL3,EFNA1,FLRT2,SIPA1L1,LZTS3,OXTR,NRXN1,SIX4,PTPRD,IL1RAP,ARMCX5-GPRASP2,SHISA7,SIX1,SRCIN1,DAB2IP,NEURL1,SLITRK3,LRP4,RELN,CUX2,SLITRK5,FZD9,WNT7A,M…
GO:0009953	BP	dorsal/ventral pattern formation	1.76833e-16	-36.2713	88	55	0.0146588	3752	17256	EN1,SMAD6,LRP4,SP8,FOXN4,NOTO,TBX20,SFRP1,MDFI,HOXA2,VAX2,LRP6,SIX3,EDN1,DMRT3,LMX1B,LHX1,BMPR1B,RFX4,CHRD,WNT3A,DSCAML1,NKX2-1,NBL1,OVOL2,WNT3,HOXA11,GREM1,DBX1,SOX1,PAX6,GREM2,FGF8,NKX6-1,GSX2,BMP4,GLI3,GSC,NOG,NKX2-2,GLI2,EVX1,LRP5,DLL4,PTCH1,SHH,NKX6-2,FOXA1,LHX2,DUSP6,LHX3,HOXD11,FOXG1,RFX8,WNT7A
GO:0050803	BP	regulation of synapse structure or activity	2.49903e-16	-35.9255	175	87	0.0231876	3752	17256	ADGRL1,ARHGAP44,FLRT1,CDH2,EEF2K,NFATC4,BHLHB9,WNT5A,NGEF,ARC,PRNP,ETV5,ADGRB1,EPHA4,CBLN1,CAMK2B,CDK5R1,VSTM5,LRRN1,OXT,EPHB1,BDNF,LINGO2,SLITRK2,PPP1R9A,DLG5,ADGRL3,NEUROD2,LRTM2,EPHA7,EFNA5,PTEN,NLGN1,ADGRB2,C1QL3,EFNA1,FLRT2,SHISA6,NTRK3,GRID2,IGSF9,TPBG,SLC17A7,GRIN1,PTPRD,STX1B,NRXN1,OXTR,SIX4,SIPA1L1,LZTS3,SYBU,LRP4,RELN,NEURL1,SLITRK3,SRCIN1,SIX1,DAB2IP,ARMCX5-GPRASP2,IL1RAP,SHISA7,NTRK1,…
GO:0098742	BP	cell-cell adhesion via plasma-membrane adhesion molecules	4.40472e-16	-35.3587	227	104	0.0277186	3752	17256	MMP24,PCDH17,CBLN1,PCDH10,PCDHA7,FAT4,IGSF9B,PCDHGA11,PCDHB10,PCDHA5,CADM2,CRB3,PCDHGC3,CELSR1,PCDHB9,PCDHA1,PCDHA12,PCDHB7,DSG2,CDH2,PCDH19,ADGRL1,PCDHB2,CLDN11,PCDHAC2,CDH3,PCDHGB6,GRID2,IGSF9,CLDN3,AJUBA,PCDHGB3,CXADR,RET,TENM3,PCDH1,ALCAM,PCDHGC5,NLGN1,SCARF2,PCDHB18P,DAB1,ADGRL3,CLDN1,CLDN6,DCHS2,SDK2,TENM4,PCDHB16,CDH4,CEACAM1,SDK1,PCDH15,CRB2,CDHR1,PCDHA4,PCDHGB5,CDH22,CDH7,CDH8,PCDHB1,CDH…
GO:0001764	BP	neuron migration	4.49377e-16	-35.3387	115	65	0.0173241	3752	17256	AUTS2,BARHL2,PTK2,MEF2C,FOXG1,MATN2,GFRA3,MAP1B,SOX1,FGF13,NTRK2,PAX6,FEZF1,DRD2,NRCAM,NAV1,NEUROD4,ARX,FGFR1,CNTN2,TLX3,RELN,NDNF,RAPGEF2,GJA1,ITGA3,DCLK1,PHOX2B,NDEL1,LHX6,ADGRL3,CXCL12,OLIG3,NR4A2,DAB1,ATOH1,KIAA0319,TWIST1,NR2F2,DRD1,MARK1,CHL1,SPOCK1,NKX6-1,NTRK3,GPM6A,LHX1,MDGA1,CELSR1,DRGX,CDK5R2,CCK,NKX2-1,PITX2,TUBB2B,PRKG1,SEMA3A,NTN1,GATA2,TBX20,DNER,CCKAR,CDK5R1,NDN,VAX1
GO:0045211	CC	postsynaptic membrane	4.88963e-16	-35.2542	244	109	0.0277001	3935	18223	CBLN1,DLGAP2,DLGAP1,DLG5,LRFN2,LRFN1,CACNG2,GRIN2D,CAMK2N1,SYNDIG1,PDLIM4,KCND2,GRIN3A,CHRNA7,SYNE1,CDH2,ANKS1B,NCS1,EPHA7,DLG3,STRN,TANC1,MAGEE1,CHRM4,SHC4,SHANK3,SHISA7,CLSTN2,SYAP1,PCDH8,LZTS3,DAG1,OPRD1,NEURL1,GABRB2,PTPRS,SSPN,SHISA9,NSG1,MPDZ,ABHD17A,SYNPO,CACNG7,SHANK1,KCNJ4,GRIK1,GABRB3,LRRC7,KCNH1,CACNG4,NSMF,SHISA6,APBB1,CADPS2,GRIK2,CLSTN3,KCNB1,KCNC2,ANK3,EPHA4,GRID1,DAGLA,DLGAP3,IGSF…
GO:0072009	BP	nephron epithelium development	5.03172e-16	-35.2256	97	58	0.0154584	3752	17256	NPHS2,IRX2,CD34,SIX1,IRX1,BASP1,FOXC1,PROM1,WNT6,FOXJ1,PAX2,LAMA5,GREB1L,LHX1,SOX8,MTSS1,GDNF,KLF15,POU3F3,FAT4,HOXA11,GREM1,CTNNBIP1,FOXD1,FGF8,IRX3,TFAP2B,GLI3,BMP4,WNT9B,PODXL,NOG,TCF21,WNT1,HES5,BCL2,EYA1,BMP2,NPHS1,PTCH1,HNF1B,SIX2,WT1,NPNT,SHH,PAX8,OSR1,GPC3,CD24,FOXC2,WNK4,WNT7B,HOXD11,SOX9,CITED1,WNT4,MEF2C,FGF2
GO:0060173	BP	limb development	9.01719e-16	-34.6422	175	86	0.0229211	3752	17256	SALL3,WNT7A,ZBTB16,HOXD9,HOXD13,RSPO4,RAX,AFF3,COMP,HAND2,FZD6,FGFR2,LRP5,MSX1,PRRX1,TFAP2A,GNAS,GLI2,RARB,GNA12,HOXA11,COL2A1,GREM1,ALX4,ECE1,DLX5,SOX11,FGFR1,SCX,BMPR1B,SALL4,SFRP2,HOXD10,LMBR1,GJA1,LRP6,SP8,LRP4,HOXD12,GRHL2,MEOX2,HOXC13,GPC3,TWIST1,NR2F2,SOX9,SHH,SP9,MSX2,OSR1,TBX4,GNAQ,PTCH1,DLX6,CACNA1C,ROR2,GLI3,BMP4,NOG,FGF8,TBX2,TFAP2B,RNF165,PCSK5,FRAS1,FGF9,RUNX2,ZNF358,WNT3,HOXC10,PKD…
GO:0048736	BP	appendage development	9.01719e-16	-34.6422	175	86	0.0229211	3752	17256	SOX9,TWIST1,GPC3,NR2F2,HOXC13,GRHL2,MEOX2,PTCH1,GNAQ,MSX2,SP9,TBX4,OSR1,SHH,NOG,BMP4,GLI3,CACNA1C,ROR2,DLX6,PCSK5,FRAS1,FGF9,RNF165,TFAP2B,TBX2,FGF8,ALX1,CYP26B1,PITX2,PKDCC,HOXC10,CRABP2,RUNX2,ZNF358,WNT3,KDF1,ITGB4,WNT5A,WNT9A,SHOX2,KREMEN1,TBX5,ALX3,OSR2,EN1,EVX2,HOXD9,ZBTB16,WNT7A,SALL3,RAX,COMP,AFF3,RSPO4,HOXD13,GLI2,RARB,TFAP2A,GNAS,LRP5,FGFR2,PRRX1,MSX1,HAND2,FZD6,GNA12,DLX5,ALX4,ECE1,COL2…
GO:0034703	CC	cation channel complex	9.50599e-16	-34.5894	215	99	0.0251588	3935	18223	KCND2,GRIN3A,KCNK2,HCN2,CACNA1A,SCN5A,KCNIP3,DLG3,KCNIP2,CPT1C,KCND1,CACNA2D2,CACNA1E,KCNK4,CACNA1H,GRIN2D,CACNG2,CACNA1C,KCNJ3,CACNG7,SHANK1,KCNG2,GRIK1,KCNJ4,CACNG4,KCNH1,KCNAB2,CACNB2,DPP6,KCNQ3,SHISA6,CNTN2,KCNA1,CACNA1B,SESTD1,GRIK2,KCNB1,CACNA1D,KCNG1,KCNC2,KCNIP4,KCNQ4,SHISA7,ABCC8,CNTNAP1,KCNN1,KCNK1,CACNA2D4,KCNQ2,KCNH2,CALM3,CACNA2D1,KCNC1,SHISA9,KCNA2,KCNA5,KCNQ1,KCNB2,SCNN1G,CNIH3,SHI…
GO:0001656	BP	metanephros development	1.01459e-15	-34.5243	83	52	0.0138593	3752	17256	SIX1,IRX1,NKX3-1,CD34,BASP1,OSR2,FOXJ1,NPHS2,ID3,ITGA8,IRX2,SIX4,GDNF,POU3F3,FOXD1,HOXA11,GREM1,CXCR2,GREB1L,LHX1,FBN1,PAX2,SOX8,BMP4,GLI3,EGR1,PDGFRA,WNT9B,HES5,TCF21,EYA1,PDGFB,BCL2,GDF11,FRAS1,FGF8,IRX3,RET,TFAP2B,FOXC2,GPC3,SOX9,WNT7B,WNT4,CITED1,PTCH1,DLG5,SHH,WT1,SIX2,OSR1,PAX8
GO:0001823	BP	mesonephros development	1.47906e-15	-34.1474	91	55	0.0146588	3752	17256	NOG,RARB,WNT9B,GLI3,BMP4,EYA1,FGFR2,BCL2,WNT1,TCF21,SMAD9,GDF11,RET,FGF8,SOX9,HOXD11,FOXC2,GPC3,ZBTB16,FGF2,WNT4,CITED1,SMAD3,PTCH1,HNF1B,BMP2,OSR1,PAX8,SLIT2,WT1,SHH,NPNT,FOXC1,SIX1,FOXJ1,WNT6,OSR2,SMAD6,SFRP1,CRLF1,GDNF,SDC1,CTNNBIP1,FOXD1,FAT4,GREM1,HOXA11,GREB1L,LAMA5,BMPER,LHX1,SIM1,PAX2,EPCAM,FGFR1
GO:0001657	BP	ureteric bud development	1.4889e-15	-34.1407	86	53	0.0141258	3752	17256	SIX1,FOXC1,WNT6,FOXJ1,SMAD6,SFRP1,SDC1,GDNF,CRLF1,HOXA11,GREM1,FAT4,CTNNBIP1,FOXD1,EPCAM,PAX2,BMPER,SIM1,LHX1,GREB1L,LAMA5,FGFR1,GLI3,BMP4,WNT9B,NOG,RARB,WNT1,TCF21,FGFR2,BCL2,EYA1,GDF11,SMAD9,FGF8,RET,GPC3,FOXC2,SOX9,HOXD11,CITED1,SMAD3,WNT4,FGF2,BMP2,HNF1B,PTCH1,WT1,NPNT,SHH,SLIT2,PAX8,OSR1
GO:0021537	BP	telencephalon development	1.78318e-15	-33.9604	237	106	0.0282516	3752	17256	NPY,DMRTA2,LRP6,LAMB1,DAB2IP,SIX3,ERBB4,BCL11B,CDON,NFIB,RELN,AVPR1A,BCAN,SCN5A,OXTR,LPAR1,CNTN2,POU3F2,DLX5,POU3F3,SLC1A2,NRG1,ARX,EMX2,EMX1,LHX5,DRD2,RARB,EXT1,TMEM108,FOXB1,HES5,TSKU,TACC1,FGF13,PAX6,FEZF1,NTRK2,KCNA1,KIF5B,RTN4R,SLITRK5,MDK,FOXG1,SALL3,SHANK3,UNCX,DIXDC1,SLIT1,ID4,PAX5,PLXNA4,CDK5R1,NEUROD1,INHBA,EGFR,SEMA3A,NEFL,NKX2-1,SLC32A1,LMX1A,ALK,FAT4,CDH2,LHX1,RFX4,TBR1,CDK5R2,WNT5A,…
GO:0035107	BP	appendage morphogenesis	2.00649e-15	-33.8424	148	76	0.0202559	3752	17256	GRHL2,TWIST1,GPC3,SOX9,SHH,MSX2,SP9,TBX4,OSR1,GNAQ,PTCH1,DLX6,ROR2,CACNA1C,GLI3,BMP4,NOG,TBX2,FGF8,TFAP2B,RNF165,FRAS1,PCSK5,FGF9,RUNX2,WNT3,ZNF358,HOXC10,PKDCC,CRABP2,ALX1,CYP26B1,PITX2,WNT5A,ALX3,OSR2,SHOX2,TBX5,WNT9A,EVX2,EN1,SALL3,WNT7A,ZBTB16,HOXD9,HOXD13,AFF3,HAND2,FZD6,LRP5,FGFR2,MSX1,PRRX1,TFAP2A,GNAS,GLI2,RARB,GNA12,COL2A1,GREM1,HOXA11,ALX4,ECE1,DLX5,SOX11,FGFR1,SALL4,BMPR1B,SFRP2,HOXD10…
GO:0035108	BP	limb morphogenesis	2.00649e-15	-33.8424	148	76	0.0202559	3752	17256	HOXD13,AFF3,WNT7A,SALL3,HOXD9,ZBTB16,GNA12,LRP5,FGFR2,MSX1,PRRX1,HAND2,FZD6,GLI2,RARB,TFAP2A,GNAS,FGFR1,SOX11,SALL4,BMPR1B,GREM1,HOXA11,COL2A1,DLX5,ALX4,ECE1,SP8,HOXD12,LRP4,HOXD10,SFRP2,LMBR1,GJA1,LRP6,MSX2,SP9,TBX4,OSR1,SHH,PTCH1,GNAQ,GRHL2,SOX9,TWIST1,GPC3,TFAP2B,FGF8,TBX2,FRAS1,PCSK5,FGF9,RNF165,ROR2,CACNA1C,DLX6,NOG,GLI3,BMP4,WNT5A,PKDCC,HOXC10,CRABP2,RUNX2,WNT3,ZNF358,ALX1,CYP26B1,PITX2,EVX…
GO:0048705	BP	skeletal system morphogenesis	2.29161e-15	-33.7095	204	95	0.0253198	3752	17256	MSX2,TBX4,OSR1,SIX2,PAX1,NODAL,HOXA6,GRHL2,MMP2,SMAD3,SOX9,TWIST1,CDX1,FOXC2,TIFAB,HOXD8,ROR2,EYA1,NOG,FGFR3,PDGFRA,GLI3,BMP4,RIPPLY2,LHX1,FGF18,ACVR2B,TBX1,CSGALNACT1,RUNX2,RFLNB,FOXN3,ALX1,CYP26B1,COL27A1,HOXB3,ALX3,TCF15,OSR2,HOXC9,FOXC1,WNT9A,PAX5,SHOX2,COL13A1,COMP,UNCX,MEF2C,WNT7A,HOXD9,NKX3-2,HOXD3,BMP6,HOXC8,SP5,IRX5,CTGF,AXIN2,PHOSPHO1,LRP5,NEUROG1,FGFR2,PRRX1,MSX1,HOXB6,WNT9B,BARX2,RARB…
GO:0061448	BP	connective tissue development	2.31389e-15	-33.6998	195	92	0.0245203	3752	17256	SNORC,BMP2,OSR1,MSX2,FOXA1,SIX2,TYMS,SOX9,FOXC2,FGF2,FGF9,SMAD9,NOG,FGFR3,EGR1,NAMPT,BMP4,EBF2,ROR2,FGF18,WNT5A,SOX8,BMP3,HAND1,ALX1,FOXD1,RUNX3,SULF2,CSGALNACT1,RUNX2,HOXB3,GPR4,SELENOM,COL27A1,COL5A1,SHOX2,ID4,CYR61,RUNX1,EDN1,BMP8A,OSR2,COMP,CASR,UNCX,CYTL1,HOXD3,WNT7B,ZBTB16,BMP6,WNT7A,MEF2C,TIMP1,CTGF,AXIN2,LEP,SULF1,RARB,BARX2,GLI2,GNAS,WNT10B,PRRX1,PDGFB,MSX1,LRP5,HES5,HAND2,BMPR1B,TAPT1,S…
GO:0021510	BP	spinal cord development	2.39365e-15	-33.666	102	59	0.0157249	3752	17256	SOX11,CHRD,GBX1,DRGX,ERCC2,WNT3A,DRAXIN,MDGA1,LHX1,RFX4,HOXC10,DBX1,GDF7,PHOX2A,TBX20,NEFL,GATA2,LHX4,MDGA2,RELN,FOXN4,GSX1,VSTM5,DMRT3,HOXD10,MNX1,SHH,NKX6-2,OLIG3,DLL4,DAAM2,UNCX,PTCH1,ISL2,ADARB1,PHGDH,RFX8,PTPRS,LHX3,DAB1,PAX6,ZIC1,PROX1,NKX6-1,GSX2,GDF11,SOX1,FOXB1,WNT1,LBX1,TAL1,BAG3,EVX1,LHX5,GLI3,NEUROG3,NOG,NKX2-2,GLI2
GO:0072163	BP	mesonephric epithelium development	3.00717e-15	-33.4378	87	53	0.0141258	3752	17256	WNT4,CITED1,SMAD3,FGF2,FOXC2,GPC3,SOX9,HOXD11,WT1,NPNT,SHH,OSR1,PAX8,SLIT2,BMP2,PTCH1,HNF1B,WNT1,TCF21,EYA1,FGFR2,BCL2,BMP4,GLI3,RARB,NOG,WNT9B,FGF8,RET,GDF11,SMAD9,FOXD1,CTNNBIP1,GREM1,HOXA11,FAT4,SDC1,CRLF1,GDNF,FGFR1,EPCAM,LAMA5,BMPER,LHX1,GREB1L,SIM1,PAX2,WNT6,FOXJ1,SIX1,FOXC1,SFRP1,SMAD6
GO:0072164	BP	mesonephric tubule development	3.00717e-15	-33.4378	87	53	0.0141258	3752	17256	WNT6,FOXJ1,SIX1,FOXC1,SFRP1,SMAD6,GREM1,HOXA11,FAT4,FOXD1,CTNNBIP1,SDC1,GDNF,CRLF1,FGFR1,EPCAM,PAX2,LAMA5,BMPER,GREB1L,LHX1,SIM1,WNT1,TCF21,FGFR2,BCL2,EYA1,GLI3,BMP4,WNT9B,NOG,RARB,FGF8,RET,GDF11,SMAD9,CITED1,SMAD3,WNT4,FGF2,GPC3,FOXC2,SOX9,HOXD11,NPNT,SHH,WT1,PAX8,SLIT2,OSR1,BMP2,PTCH1,HNF1B
GO:0042471	BP	ear morphogenesis	3.1052e-15	-33.4057	113	63	0.016791	3752	17256	TBX1,PAX2,WNT5A,CELSR1,WNT3A,FGFR1,SIX4,DLX5,SPRY2,GBX2,MYO15A,USH1C,COL2A1,NTN1,FRZB,ITGA8,GATA2,HOXA2,SIX1,OTX1,ZEB1,OSR2,EDN1,ATP8A2,SOBP,ALDH1A3,SIX2,GJB6,OSR1,PAX8,PTK7,TWIST1,ATOH1,NKX3-2,SOX9,HPN,VANGL2,FOXG1,FGF9,HMX3,ZIC1,CTHRC1,FGF8,PROX1,TIFAB,MYO3A,LRIG3,GSC,HMX2,TFAP2A,NOG,GLI2,MYO7A,CLIC5,FZD6,DLX6,WNT1,PRRX1,EYA1,MSX1,NEUROG1,FGFR2,ROR2
GO:0048754	BP	branching morphogenesis of an epithelial tube	3.35584e-15	-33.3281	135	71	0.0189232	3752	17256	GLI2,WNT9B,EPHA2,TCF21,YAP1,FGFR2,LRP5,SRC,PGR,ESRP2,HOXD11,VANGL2,DLL4,CASR,HNF1B,WT1,SIX1,NKX3-1,LRP6,SFRP2,CSF1,NRARP,GDNF,GBX2,SPRY2,GREM1,HOXA11,GLI3,BMP4,FOXF1,WNT1,EYA1,BCL2,GNA13,FGF8,FOXC2,DDR1,GPC3,SOX9,WNT4,CITED1,FGF2,BMP2,DAG1,PTCH1,DLG5,NPNT,SHH,SLIT2,FOXA1,MSX2,PAX8,WNT6,KRAS,EDN1,TBX20,PITX2,TNC,GDF7,NKX2-1,VDR,CTNNBIP1,FOXD1,FAT4,LHX1,GREB1L,LAMA5,PAX2,NFATC4,WNT5A,CELSR1
GO:0022843	MF	voltage-gated cation channel activity	3.40786e-15	-33.3127	142	73	0.0197297	3700	17224	CACNA2D4,KCNH3,KCNJ3,KCNJ9,KCNF1,KCND1,CACNA1C,GRIN1,GRIN2D,CACNA1H,HCN4,KCNQ3,KCNJ8,CACNA1E,CACNG7,CNGA3,KCNH1,CACNA1D,KCNB2,CACNB3,KCNJ18,CACNG6,KCNAB2,KCNH8,KCNJ5,ABCC8,KCNC2,KCNG2,KCNC1,KCNJ6,KCNH2,TMC2,KCNK2,KCNQ2,KCNS2,KCNA6,KCNA7,CACNA2D2,CACNA1I,KCNB1,CACNA2D1,KCNQ1,KCNA1,KCNT2,KCNJ15,KCNJ4,KCNK1,KCNH5,GRIN3A,KCNIP2,KCNK9,HCN1,CACNG8,CACNG4,NALCN,CACNB2,KCNJ12,KCNG1,KCNA5,KCNS1,OPRM1,KCNM…
GO:0060485	BP	mesenchyme development	7.41612e-15	-32.5351	201	93	0.0247868	3752	17256	RET,TBX2,FGF8,FGF9,EFNA1,LOXL2,BCL2,FOXF1,KBTBD8,NOG,BMP4,GATA4,OSR1,MSX2,SHH,DLG5,SIX2,BNC2,NODAL,OLFM1,PAX1,BMP2,FOXH1,EOMES,WNT4,SMAD3,SOX9,FOXC2,TWIST1,FRZB,ZFP36L1,TBX20,SEMA3A,NKX2-5,EDN1,CYP26C1,TCF15,FOXC1,TBX5,WNT5A,WNT10A,SEMA3D,WNT3A,SOX8,WNT16,LAMA5,PAX2,TBX1,FOXD1,RBM24,RFLNB,PITX2,HAND1,ALX1,WNT2,MSX1,FGFR2,YAP1,HGF,FOLR1,ACVRL1,HAND2,TCF21,GSC,WT1,RBPJ,FOXF2,MEF2C,ZFPM2,PTK7,DLL3,S…
GO:0051963	BP	regulation of synapse assembly	1.67465e-14	-31.7206	87	52	0.0138593	3752	17256	EPHB1,CLSTN2,BDNF,SLITRK1,LINGO2,SLITRK2,ASIC2,NTRK1,ADGRL3,SLIT1,PPP1R9A,CBLN2,DLG5,LRTM2,AGRN,EPHA7,GHSR,CLSTN3,PTK2,NLGN1,MEF2C,WNT7A,ADGRB2,EFNA5,SLITRK5,CUX2,FLRT2,NTRK2,SYNDIG1,NTRK3,GRID2,GRIN1,TPBG,FLRT3,PTPRD,ADGRL1,FLRT1,EEF2K,WNT5A,BHLHB9,SIX4,NRXN1,OXTR,ADGRB1,SLITRK3,SIX1,CBLN1,LRRN1,OXT,ARMCX5-GPRASP2,VSTM5,IL1RAP
GO:0048665	BP	neuron fate specification	1.89692e-14	-31.596	33	28	0.00746269	3752	17256	LBX1,FEV,EYA1,DMRT3,HOXD10,EVX1,MNX1,GLI3,SIX1,DMRTA2,GLI2,NTRK3,NKX2-2,PAX6,GSX2,NKX6-1,SOX1,ISL2,HOXC10,DBX1,TLX3,POU4F1,ATOH1,LHX3,POU3F2,OLIG3,NKX6-2,FOXA1
GO:0048706	BP	embryonic skeletal system development	2.1672e-14	-31.4628	122	65	0.0173241	3752	17256	BMP4,GLI3,NOG,PDGFRA,EYA1,FGF9,PCSK5,FOXC2,TWIST1,GRHL2,SMAD3,HOXA6,NODAL,SHH,SIX2,DLX1,OSR1,SHOX2,HOXB9,PAX5,HOXC6,WNT9A,HOXC9,OSR2,ALX3,HOXB3,ALX1,RUNX2,SULF2,TBX1,LHX1,WNT5A,GSC,GNAS,TFAP2A,EXT1,WNT9B,HOXB6,PRRX1,FGFR2,SULF1,IRX5,KIAA1217,HOXD3,HOXD9,NKX3-2,MEF2C,RBP4,TBX15,SIX1,ZEB1,HOXD1,HOXD10,MDFI,HOXA2,ALX4,DSCAML1,SIX4,DMRT2,COL2A1,HOXA11,HOXB5,TAPT1,SCX,SOX11
GO:0061333	BP	renal tubule morphogenesis	2.9553e-14	-31.1526	68	44	0.0117271	3752	17256	LAMA5,LHX1,GREB1L,PAX2,SOX8,MTSS1,GDNF,CTNNBIP1,FOXD1,GREM1,FAT4,HOXA11,IRX2,IRX1,SIX1,LGR5,WNT6,HNF1B,PTCH1,BMP2,OSR1,PAX8,SHH,WT1,NPNT,WNK4,SOX9,HOXD11,GPC3,FGF2,MEF2C,WNT4,CITED1,FGF8,IRX3,NOG,WNT9B,GLI3,BMP4,EYA1,BCL2,HES5,TCF21,WNT1
GO:0007156	BP	homophilic cell adhesion via plasma membrane adhesion molecules	3.28159e-14	-31.0479	157	77	0.0205224	3752	17256	CADM2,PCDHA5,PCDHGA11,PCDHB10,PCDHGC3,FAT4,IGSF9B,DSG2,PCDHB7,PCDH19,PCDHB2,CDH2,PCDHB9,PCDHA1,CELSR1,PCDHA12,PCDH17,PCDHA7,PCDH10,PCDHB18P,CDH4,PCDHB16,SDK1,CEACAM1,SDK2,DCHS2,IGSF9,PCDHGB3,PCDHAC2,CDH3,PCDHGB6,PCDHGC5,RET,TENM3,PCDH1,PCDHA11,PCDHGB1,PCDH7,PCDHGA1,DSCAML1,PCDHB6,PCDHA2,PCDHGA6,PCDHA6,PCDHGA9,PCDHB8,PTPRM,PLXNB2,CDHR1,PCDHGB5,PCDHA4,PCDH15,PCDHB1,CDHR2,CDH12,CDH22,CDH7,CDH8,PCDHA…
GO:0021515	BP	cell differentiation in spinal cord	3.44574e-14	-30.9991	52	37	0.00986141	3752	17256	GLI3,LHX5,NKX2-2,GLI2,LBX1,WNT1,TAL1,EVX1,SOX1,PAX6,NKX6-1,GSX2,LHX3,ISL2,DLL4,PTCH1,SHH,NKX6-2,OLIG3,GSX1,DMRT3,HOXD10,MNX1,LHX4,MDGA2,FOXN4,TBX20,GATA2,GDF7,PHOX2A,HOXC10,DBX1,MDGA1,LHX1,GBX1,WNT3A,DRAXIN
GO:0005244	MF	voltage-gated ion channel activity	3.50599e-14	-30.9817	198	90	0.0243243	3700	17224	TMEM37,KCNA1,CACNA2D3,KCNT2,KCNQ1,KCNB1,KCNK4,CACNA2D1,KCNIP1,KCNG1,KCNJ12,CACNB2,CACNG4,NALCN,CACNG8,KCNH5,HCN1,KCNK9,GRIN3A,KCNIP2,KCNK1,KCNJ4,KCNJ15,CLCNKA,KCNMA1,KCNQ4,KCNS1,KCNK12,SCN4B,OPRM1,SCN8A,KCNA5,KCNK10,HCN2,SCN5A,KCNE4,CACNA1B,KCNV1,KCNIP3,CACNG2,KCNJ2,NCS1,CLCN4,KCNA2,CACNA1A,KCND2,GRIN2D,CACNA1C,KCND1,GRIN1,KCNJ9,KCNJ3,KCNH3,KCNF1,CACNA2D4,CLIC6,KCNAB2,CACNB3,CACNG6,KCNB2,KCNJ18,C…
GO:0022832	MF	voltage-gated channel activity	3.50599e-14	-30.9817	198	90	0.0243243	3700	17224	ABCC8,KCNJ5,KCNIP4,KCNH8,KCNC2,KCNG2,CLCNKB,KCNC1,TMC2,KCNJ6,KCNH2,KCNK2,CLIC5,SCN1B,KCNQ2,KCNS2,CACNA1I,KCNA7,CACNA2D2,KCNA6,CLIC6,CACNA2D4,KCNF1,KCNJ9,KCNJ3,KCNH3,GRIN1,CACNA1C,KCND1,GRIN2D,CACNA1H,CACNG7,CACNA1E,KCNQ3,HCN4,KCNJ8,CACNA1D,KCNH1,CNGA3,KCNAB2,CACNB3,CACNG6,KCNB2,KCNJ18,KCNA5,SCN8A,OPRM1,SCN4B,KCNS1,KCNK12,KCNQ4,CLCNKA,KCNMA1,KCND2,KCNA2,CLCN4,CACNA1A,NCS1,CACNG2,KCNJ2,KCNIP3,KCNV1…
GO:0051216	BP	cartilage development	6.72588e-14	-30.3302	147	73	0.0194563	3752	17256	GLI2,BARX2,RARB,WNT10B,GNAS,PRRX1,MSX1,HAND2,HES5,CTGF,TIMP1,AXIN2,SULF1,WNT7B,HOXD3,ZBTB16,BMP6,MEF2C,WNT7A,COMP,UNCX,CYTL1,LRP6,SOX6,SFRP2,ZEB1,NFIB,HOXC4,WNT2B,EVC,HMGA2,CHRDL2,HOXA11,COL2A1,NPPC,SCX,BMPR1B,TAPT1,WNT5B,FGFR1,PTH1R,COL11A2,FGFR3,NOG,BMP4,ROR2,SMAD9,FGF9,SOX9,FGF2,SNORC,BMP2,MSX2,OSR1,SIX2,TYMS,CYR61,SHOX2,BMP8A,EDN1,RUNX1,OSR2,HOXB3,COL27A1,ALX1,BMP3,HAND1,SULF2,RUNX2,CSGALNACT…
GO:0034705	CC	potassium channel complex	9.04845e-14	-30.0336	98	55	0.0139771	3935	18223	KCNJ2,KCNK4,KCNA7,KCNS2,KCNJ6,SNAP25,KCNS1,KCNJ8,KCNT2,KCNA5,KCNQ1,KCNB2,HCN2,KCNK2,KCND2,KCNIP2,KCND1,DPP10,KCNA6,KCNIP3,KCNK1,CNTNAP1,HCN4,KCNN1,KCNQ4,ABCC8,KCNJ5,KCNIP4,KCNA2,KCNC1,KCNIP1,KCNH2,KCNQ2,CTTN,DPP6,KCNQ3,KCNMA1,KCNH1,KCNAB2,KCNJ4,GRIK1,KCNF1,KCNG2,KCNJ3,KCNB1,KCNG1,KCNC2,GRIK2,GRIK4,HCN1,CNTN2,KCNA1,KCNV1,DLG2,ABCC9
GO:0099572	CC	postsynaptic specialization	1.41702e-13	-29.5851	226	98	0.0249047	3935	18223	DLG3,PLCB4,CAP2,STRN,GRIN3A,KCND2,CDH2,ANKS1B,NCS1,GRIN2D,CACNG2,MPP2,CAMK2N1,SYNDIG1,CNN3,CACNA1C,DCLK1,DLGAP2,DLGAP1,DLG5,LRP4,LRFN1,HIP1R,SHISA6,CDK5R1,GRIK2,CLSTN3,MAP1B,EEF2K,SYNPO,DNAJC6,CACNG7,SHANK1,GRIK1,LRRC7,SPTBN1,KCNAB2,CACNG4,KCNH1,NSMF,PTCH1,LZTS3,NEURL1,PTPRS,SHISA9,ITGA8,MPDZ,ABHD17A,TANC1,MT3,PPP1R9A,SHANK3,CLSTN2,SHISA7,DAB1,MAP2,DRD2,GSG1L,GRIA4,SRC,PCLO,CHRNA3,ADGRB1,SHISA8,C…
GO:0014069	CC	postsynaptic density	2.08615e-13	-29.1983	224	97	0.0246506	3935	18223	CACNG8,CHRM1,CPEB1,PSD3,NLGN1,SPOCK1,PALM,KALRN,SIPA1L1,TMEM108,GRIK4,DLG2,SHANK2,ARC,CNIH2,SRCIN1,PSD,GRID2,EPB41L3,GRIA2,NTRK2,GRIN1,CABP1,SHISA8,ADGRB1,PCLO,CHRNA3,SRC,GRIA4,GSG1L,SAMD14,DMTN,EPHA4,DGKI,GRID1,PRKCG,IGSF9B,ARHGAP44,PRNP,DLGAP3,NSMF,SPTBN1,LRRC7,KCNAB2,KCNH1,CACNG4,SHANK1,GRIK1,SYNPO,CACNG7,DNAJC6,MAP1B,EEF2K,GRIK2,CLSTN3,CDK5R1,SHISA6,DRD2,MAP2,CLSTN2,SHISA7,DAB1,PPP1R9A,SHANK3…
GO:0005267	MF	potassium channel activity	2.31809e-13	-29.0929	128	65	0.0175676	3700	17224	KCNQ1,KCNIP1,KCNK4,KCNB1,KCNT2,KCNA1,KCNIP2,KCNK9,HCN1,KCNH5,KCNJ15,KCNJ4,KCNK1,KCNG1,KCNJ12,KCNN2,KCNS1,KCNK12,KCNA5,FXYD4,ABCC9,GRIK1,KCNQ4,KCNMA1,KCNJ2,KCNIP3,KCNA2,KCND2,KCNE4,HCN2,KCNK10,KCNV1,KCNF1,KCNJ3,KCNH3,KCNJ9,GRIK2,KCND1,HCN4,KCNJ8,KCNQ3,GRIK4,HPN,KCNB2,KCNJ18,KCNAB2,KCNH1,KCNN3,CCT8L2,CNGA3,KCNN1,KCNG2,KCNC2,KCNJ5,ABCC8,KCNH8,KCNIP4,KCNJ6,KCNH2,KCNC1,KCNQ2,KCNK2,KCNA6,KCNA7,KCNS2
GO:0030326	BP	embryonic limb morphogenesis	2.60438e-13	-28.9764	127	65	0.0173241	3752	17256	WNT7A,HOXD9,ZBTB16,HOXD13,AFF3,LRP5,PRRX1,MSX1,HAND2,FZD6,GLI2,RARB,TFAP2A,GNAS,GNA12,HOXA11,GREM1,DLX5,ALX4,ECE1,FGFR1,SALL4,HOXD10,SFRP2,GJA1,LMBR1,LRP6,SP8,HOXD12,LRP4,GRHL2,GPC3,TWIST1,MSX2,SP9,TBX4,OSR1,SHH,PTCH1,GNAQ,CACNA1C,ROR2,DLX6,NOG,BMP4,GLI3,TBX2,FGF8,FRAS1,FGF9,HOXC10,CRABP2,RUNX2,WNT3,ZNF358,ALX1,CYP26B1,PITX2,WNT5A,ALX3,OSR2,WNT9A,SHOX2,TBX5,EN1
GO:0035113	BP	embryonic appendage morphogenesis	2.60438e-13	-28.9764	127	65	0.0173241	3752	17256	HOXA11,GREM1,DLX5,ALX4,ECE1,FGFR1,SALL4,HOXD10,SFRP2,LMBR1,GJA1,LRP6,SP8,LRP4,HOXD12,WNT7A,HOXD9,ZBTB16,HOXD13,AFF3,LRP5,PRRX1,MSX1,HAND2,FZD6,GLI2,RARB,TFAP2A,GNAS,GNA12,HOXC10,CRABP2,RUNX2,ZNF358,WNT3,CYP26B1,ALX1,PITX2,WNT5A,ALX3,OSR2,WNT9A,SHOX2,TBX5,EN1,GRHL2,TWIST1,GPC3,SP9,MSX2,OSR1,TBX4,SHH,PTCH1,GNAQ,ROR2,CACNA1C,DLX6,NOG,BMP4,GLI3,FGF8,TBX2,FRAS1,FGF9
GO:0051965	BP	positive regulation of synapse assembly	2.65622e-13	-28.9567	66	42	0.011194	3752	17256	BHLHB9,PTPRD,EEF2K,FLRT1,ADGRL1,OXTR,NRXN1,SLITRK3,ADGRB1,OXT,LRRN1,IL1RAP,ARMCX5-GPRASP2,VSTM5,CBLN1,ADGRL3,DLG5,CBLN2,SLITRK2,ASIC2,LINGO2,CLSTN2,EPHB1,BDNF,SLITRK1,NTRK1,WNT7A,ADGRB2,NLGN1,CUX2,SLITRK5,EFNA5,LRTM2,AGRN,CLSTN3,NTRK2,SYNDIG1,FLRT2,TPBG,FLRT3,GRID2,NTRK3
GO:0072088	BP	nephron epithelium morphogenesis	2.65622e-13	-28.9567	66	42	0.011194	3752	17256	FGF2,CITED1,WNT4,WNK4,SOX9,HOXD11,GPC3,PAX8,OSR1,SIX2,WT1,SHH,NPNT,PTCH1,HNF1B,BMP2,BCL2,EYA1,WNT1,TCF21,HES5,WNT9B,NOG,GLI3,BMP4,FGF8,IRX3,HOXA11,GREM1,FAT4,FOXD1,CTNNBIP1,GDNF,SOX8,PAX2,LAMA5,GREB1L,LHX1,WNT6,IRX1,SIX1,IRX2
GO:0072078	BP	nephron tubule morphogenesis	3.6747e-13	-28.6321	64	41	0.0109275	3752	17256	WNT6,IRX1,SIX1,IRX2,HOXA11,FAT4,GREM1,FOXD1,CTNNBIP1,GDNF,SOX8,PAX2,GREB1L,LHX1,LAMA5,BCL2,EYA1,WNT1,TCF21,HES5,WNT9B,NOG,BMP4,GLI3,FGF8,IRX3,FGF2,CITED1,WNT4,HOXD11,SOX9,WNK4,GPC3,PAX8,OSR1,SHH,WT1,NPNT,PTCH1,HNF1B,BMP2
GO:0032279	CC	asymmetric synapse	3.77028e-13	-28.6065	229	98	0.0249047	3935	18223	CACNG8,CPEB1,CHRM1,PSD3,NLGN1,SPOCK1,PALM,SIPA1L1,KALRN,TMEM108,GRIK4,CHRM3,DLG2,SHANK2,ARC,CNIH2,SRCIN1,PSD,GRID2,EPB41L3,GRIA2,NTRK2,GRIN1,CABP1,SHISA8,ADGRB1,SRC,CHRNA3,PCLO,GRIA4,GSG1L,SAMD14,EPHA4,GRID1,DGKI,DMTN,PRKCG,IGSF9B,ARHGAP44,DLGAP3,PRNP,NSMF,SPTBN1,LRRC7,KCNH1,CACNG4,KCNAB2,SHANK1,GRIK1,SYNPO,CACNG7,DNAJC6,MAP1B,EEF2K,GRIK2,CLSTN3,CDK5R1,SHISA6,DRD2,MAP2,SHISA7,CLSTN2,DAB1,PPP1R9A,…
GO:0072080	BP	nephron tubule development	5.58093e-13	-28.2143	77	46	0.0122601	3752	17256	IRX2,WNT6,SIX1,IRX1,SOX8,MTSS1,PAX2,LAMA5,GREB1L,LHX1,POU3F3,GREM1,HOXA11,FAT4,CTNNBIP1,FOXD1,GDNF,FGF8,IRX3,TFAP2B,TCF21,WNT1,HES5,BCL2,EYA1,GLI3,BMP4,WNT9B,NOG,WT1,SHH,NPNT,PAX8,OSR1,BMP2,PTCH1,HNF1B,CITED1,WNT4,MEF2C,FGF2,GPC3,HOXD11,WNK4,WNT7B,SOX9
GO:0072028	BP	nephron morphogenesis	5.62408e-13	-28.2065	67	42	0.011194	3752	17256	SOX8,GREB1L,LHX1,LAMA5,PAX2,FOXD1,CTNNBIP1,GREM1,HOXA11,FAT4,GDNF,IRX2,WNT6,IRX1,SIX1,WT1,SHH,NPNT,SIX2,OSR1,PAX8,BMP2,PTCH1,HNF1B,WNT4,CITED1,FGF2,GPC3,WNK4,HOXD11,SOX9,IRX3,FGF8,HES5,WNT1,TCF21,EYA1,BCL2,GLI3,BMP4,NOG,WNT9B
GO:0042472	BP	inner ear morphogenesis	6.87274e-13	-28.006	93	52	0.0138593	3752	17256	SOBP,ATP8A2,PAX8,ALDH1A3,SOX9,HPN,ATOH1,PTK7,FOXG1,VANGL2,HMX3,FGF9,MYO3A,TIFAB,FGF8,PROX1,ZIC1,CTHRC1,GLI2,MYO7A,HMX2,TFAP2A,LRIG3,ROR2,NEUROG1,FGFR2,PRRX1,EYA1,WNT1,DLX6,FZD6,CLIC5,PAX2,TBX1,FGFR1,WNT5A,WNT3A,CELSR1,DLX5,SIX4,COL2A1,USH1C,MYO15A,SPRY2,GBX2,NTN1,GATA2,ITGA8,FRZB,OTX1,SIX1,ZEB1
GO:0061326	BP	renal tubule development	7.42439e-13	-27.9288	80	47	0.0125267	3752	17256	PAX2,LHX1,GREB1L,LAMA5,MTSS1,SOX8,GDNF,FAT4,GREM1,HOXA11,CTNNBIP1,FOXD1,POU3F3,IRX2,SIX1,IRX1,LGR5,WNT6,PTCH1,HNF1B,BMP2,PAX8,OSR1,WT1,SHH,NPNT,WNK4,SOX9,WNT7B,HOXD11,GPC3,MEF2C,FGF2,CITED1,WNT4,TFAP2B,FGF8,IRX3,WNT9B,NOG,GLI3,BMP4,BCL2,EYA1,TCF21,WNT1,HES5
GO:0008076	CC	voltage-gated potassium channel complex	7.70775e-13	-27.8914	91	51	0.0129606	3935	18223	KCNG1,KCNC2,KCNB1,ABCC9,DLG2,KCNV1,KCNA1,HCN1,CNTN2,KCNH1,KCNAB2,KCNMA1,KCNQ3,DPP6,KCNJ3,KCNG2,KCNJ4,KCNF1,KCNA2,CTTN,KCNQ2,KCNH2,KCNIP1,KCNC1,ABCC8,KCNQ4,CNTNAP1,KCNK1,HCN4,KCNN1,KCNIP4,KCNJ5,KCND1,DPP10,KCNA6,KCNIP2,KCNIP3,KCND2,KCNK2,KCNQ1,HCN2,KCNB2,KCNA5,KCNT2,KCNJ8,KCNS1,SNAP25,KCNJ2,KCNJ6,KCNS2,KCNA7
GO:0098984	CC	neuron to neuron synapse	1.32857e-12	-27.3469	233	98	0.0249047	3935	18223	ADGRB1,CHRNA3,SRC,PCLO,CABP1,SHISA8,GRIA4,GSG1L,GRID1,DMTN,EPHA4,DGKI,PRKCG,SAMD14,PRNP,DLGAP3,IGSF9B,ARHGAP44,CPEB1,CHRM1,PSD3,NLGN1,CACNG8,GRIK4,DLG2,SHANK2,CHRM3,SPOCK1,PALM,KALRN,SIPA1L1,TMEM108,GRID2,EPB41L3,ARC,CNIH2,SRCIN1,PSD,GRIN1,GRIA2,NTRK2,CDH2,ANKS1B,KCND2,GRIN3A,NCS1,STRN,CAP2,DLG3,PLCB4,DLGAP2,DLGAP1,DCLK1,LRFN1,LRP4,HIP1R,DLG5,SYNDIG1,CAMK2N1,MPP2,CACNG2,GRIN2D,CACNA1C,CNN3,SHANK1…
GO:0001658	BP	branching involved in ureteric bud morphogenesis	1.93917e-12	-26.9688	45	32	0.00852878	3752	17256	FGF8,WNT1,TCF21,EYA1,BCL2,GLI3,BMP4,WNT9B,NPNT,WT1,SHH,PAX8,BMP2,PTCH1,WNT4,CITED1,FGF2,GPC3,HOXD11,SOX9,WNT6,SIX1,LAMA5,LHX1,GREB1L,PAX2,FOXD1,CTNNBIP1,HOXA11,GREM1,FAT4,GDNF
GO:0021675	BP	nerve development	4.28051e-12	-26.1769	75	44	0.0117271	3752	17256	SULF2,EGR2,SIX4,PHOX2A,POU4F1,LPAR1,HES3,PRKCG,DRGX,PAX2,NPTX1,TBX1,SERPINE2,PHOX2B,PLXNA4,GABRB3,NRP2,SIX1,GABRB2,SLC1A3,SEMA3A,NTF4,HOXB3,UNC13A,AHNAK2,ADARB1,HOXD3,DAG1,BDNF,EPHB1,NTRK1,NEUROG1,NKX2-2,NTF3,ATP8B1,GLI3,TFAP2A,TIFAB,RET,SULF1,COL25A1,ATOH7,KCNA2,RNF165
GO:0021536	BP	diencephalon development	4.28051e-12	-26.1769	75	44	0.0117271	3752	17256	WNT5A,ARX,OTP,GBX2,PITX2,POU4F1,NKX2-1,DUOX2,POU3F2,KCNC1,ADCYAP1,SEMA5A,GATA2,SEMA3A,GSX1,SIX3,ETS1,SOX2,TAL2,NKX2-6,LRP6,SLC6A3,OTX1,HAP1,SHH,SOX3,BMP2,RBPJ,RAX,WNT4,LHX3,NR4A2,PAX6,FGF8,KCNC2,CDH1,FOXB1,WNT1,MSX1,BMP4,PTCHD1,DRD2,NOG,GLI2
GO:0060993	BP	kidney morphogenesis	4.7068e-12	-26.082	83	47	0.0125267	3752	17256	WNT4,VANGL2,CITED1,FGF2,GPC3,SOX9,HOXD11,WNK4,WNT7B,NPNT,WT1,SHH,SIX2,OSR1,PAX8,BMP2,HNF1B,PTCH1,HES5,WNT1,TCF21,EYA1,BCL2,BMP4,GLI3,NOG,WNT9B,IRX3,FGF8,FRAS1,FOXD1,CTNNBIP1,GREM1,HOXA11,FAT4,GDNF,SOX8,LHX1,LAMA5,GREB1L,GCNT1,PAX2,WNT6,FOXJ1,SIX1,IRX1,IRX2
GO:0072171	BP	mesonephric tubule morphogenesis	1.19123e-11	-25.1535	54	35	0.00932836	3752	17256	PAX2,LHX1,LAMA5,GREB1L,GDNF,GREM1,FAT4,HOXA11,CTNNBIP1,FOXD1,SIX1,WNT6,BMP2,PTCH1,HNF1B,WT1,SHH,NPNT,PAX8,OSR1,GPC3,SOX9,HOXD11,CITED1,WNT4,FGF2,FGF8,GLI3,BMP4,WNT9B,NOG,WNT1,TCF21,BCL2,EYA1
GO:0021517	BP	ventral spinal cord development	1.62854e-11	-24.8408	45	31	0.00826226	3752	17256	DBX1,HOXC10,ISL2,DAB1,PHOX2A,LHX3,OLIG3,NKX6-2,GBX1,SHH,PTCH1,LHX1,DLL4,HOXD10,MNX1,EVX1,DMRT3,LBX1,VSTM5,NKX2-2,GLI2,GLI3,GATA2,NKX6-1,TBX20,PAX6,FOXN4,RELN,SOX1,MDGA2,LHX4
GO:0071804	BP	cellular potassium ion transport	1.95625e-11	-24.6574	158	72	0.0191898	3752	17256	KCNQ4,ATP1A3,KCNQ1,KCNMA1,KCNN3,KCNA1,CCT8L2,FXYD4,HCN4,KCNJ18,ABCC8,KCNK1,KCNH1,CNGA3,KCNG1,KCNIP1,SLC1A3,KCNC1,KCNJ2,KCNJ6,KCNH3,KCNQ2,KCNJ15,KCNT2,ATP12A,SLC9A2,KCND2,KCNJ4,KCNV1,KCND1,NALCN,SLC9A3,KCNK4,KCNJ8,KCNS1,KCNA2,KCNS2,KCNC2,KCNJ9,HPN,KCNB1,KCNJ3,KCNIP2,SLC9A8,KCNB2,KCNH5,KCNQ3,KCNF1,KCNK2,KCNG2,KCNH8,SLC12A5,KCNJ12,KCNN1,KCNK12,KCNK9,KCNH2,KCNA5,KCNA7,HCN1,KCNIP3,KCNA6,HCN2,KCNE4,KCN…
GO:0071805	BP	potassium ion transmembrane transport	1.95625e-11	-24.6574	158	72	0.0191898	3752	17256	KCNN3,KCNMA1,KCNQ1,KCNQ4,ATP1A3,HCN4,FXYD4,CCT8L2,KCNA1,KCNJ2,SLC1A3,KCNC1,KCNIP1,KCNG1,KCNH1,CNGA3,KCNJ18,KCNK1,ABCC8,KCND2,SLC9A2,KCNV1,KCNJ4,ATP12A,KCNT2,KCNQ2,KCNJ15,KCNJ6,KCNH3,KCNS2,KCNC2,KCNA2,KCNS1,SLC9A3,KCNK4,KCNJ8,NALCN,KCND1,KCNB2,KCNB1,SLC9A8,KCNIP2,KCNJ3,KCNJ9,HPN,KCNK9,KCNA5,KCNH2,KCNJ12,KCNN1,KCNK12,KCNQ3,KCNF1,KCNH8,SLC12A5,KCNG2,KCNK2,KCNH5,SLC12A8,KCNN2,SLC12A7,KCNIP4,ABCC9,KCN…
GO:0048565	BP	digestive tract development	1.99513e-11	-24.6377	128	62	0.0165245	3752	17256	ZIC3,CCKBR,SIX2,PRDM1,TYMS,HOXD13,SHH,HNF1B,NODAL,CYP1A1,VANGL2,SMAD3,CDX2,NKX3-2,DAB1,CXCL8,SOX17,FOXL1,RET,TBX2,PCSK5,NKX2-3,FGF9,MYOCD,FGFR2,BCL2,TCF21,FOXE1,NKX2-2,GLI2,RARB,FOXF1,PDGFRA,GATA4,MIXL1,BMP4,GLI3,TCF7,WNT5A,SOX11,CLMP,ACVR2B,ITGB4,GATA5,PKDCC,FAT4,ASS1,DACT1,OVOL2,ALX4,PITX2,OXTR,GATA2,SFRP1,CCDC39,RBPMS2,PDX1,COBL,SFRP2,EGFR,NKX2-6,SHOX2
GO:0007611	BP	learning or memory	2.11919e-11	-24.5774	241	98	0.0261194	3752	17256	ITGA8,RAG1,BRINP1,EN1,CAMK4,NTF4,EGFR,KRAS,SLC12A5,KCNK2,OXT,TBR1,NDRG4,BHLHB9,ADCY8,UCN,ASIC1,KCNK10,TACR1,LMX1A,ARC,PRNP,UBA6,SGK1,ATP8A1,NPTX2,SLC8A3,TIFAB,ATXN1,TANC1,KCNK4,SLC17A7,GRIN1,PRKAR1B,SNAP25,NTF3,SLC8A2,PDE1B,FOXP2,SYNPO,FOXO6,BDNF,CCND2,PTEN,CRHBP,LHX8,DRD1,NRXN3,HRH1,NEUROD2,TNR,PRKCZ,RELN,ARMCX5-GPRASP2,SHANK1,SHISA7,ITGA3,LRRN4,GM2A,NRXN2,GALR2,PRKCG,GALR3,JPH3,EGR2,SHANK2,RASG…
GO:0061035	BP	regulation of cartilage development	2.68307e-11	-24.3415	65	39	0.0103945	3752	17256	LEP,PTHLH,AXIN2,CTGF,GLI3,BMP4,GLI2,NOG,RARB,ACVRL1,EFEMP1,LOXL2,BMP2,SOX5,SIX2,ZBTB16,BMP6,SOX9,NKX3-2,SMAD3,FRZB,CYR61,ADAMTS7,SHOX2,GDF6,WNT9A,SOX6,FGF18,SCX,BMPR1B,TAPT1,MAF,BMP10,WNT5A,RFLNB,RUNX2,GREM1,PKDCC,HOXA11
GO:0055123	BP	digestive system development	3.10716e-11	-24.1947	141	66	0.0175906	3752	17256	NKX2-6,SFRP2,PDX1,SFRP1,CCDC39,OVOL2,OXTR,ALX4,ASS1,PTF1A,CLMP,SOX11,HIP1R,RARB,FOXE1,GLI2,TCF7,MIXL1,FGFR2,TCF21,NKX2-3,MYOCD,FOXL1,NKX3-2,CDX2,VANGL2,HNF1B,CYP1A1,ZIC3,HOXD13,SHOX2,EGFR,COBL,GATA2,RBPMS2,DACT1,PITX2,PKDCC,FAT4,GATA5,ACVR2B,ITGB4,WNT5A,FOXF1,PDGFRA,NKX2-2,GLI3,BMP4,GATA4,BCL2,BARX1,FGF9,PCSK5,IGF2,RET,TBX2,SOX17,CXCL8,DAB1,SMAD3,NODAL,CCKBR,SHH,PRDM1,TYMS,SIX2
GO:0007416	BP	synapse assembly	3.24604e-11	-24.151	81	45	0.0119936	3752	17256	PCDHB18P,PTEN,NLGN1,SHANK3,WNT7A,DRD1,CLSTN3,SDK2,ADGRL3,PCDHB3,SDK1,BDNF,SLITRK1,PCDHB16,FLRT3,GPM6A,NRCAM,DRD2,FARP1,GRID2,PCDHB15,CDH1,SPTBN2,SHANK2,NRG1,NRXN1,POU4F1,PCDHB6,PCDHB10,NRXN2,PCDHB9,PCDHB8,WNT5A,WNT3A,PCDHB2,CDH2,PCDHB7,PTPRD,FZD1,PCLO,SHANK1,PCDH17,DNER,PCDHB1,LRP4
GO:0003007	BP	heart morphogenesis	3.30986e-11	-24.1315	236	96	0.0255864	3752	17256	NODAL,PTCH1,OLFM1,BMP2,FOXH1,XIRP2,MSX2,SHH,SOX17,SOX9,FOXC2,TWIST1,SMAD3,GRHL2,FLRT2,EFNA1,EPHB4,FGF8,TBX2,PROX1,FOXF1,NOG,BMP4,GATA4,EYA1,ZFPM1,SMARCD3,TBX1,FHL2,WNT5A,WNT3A,WNT16,NDRG4,SOX18,POU4F1,HAND1,PITX2,FAT4,FOXN4,DSP,SMAD6,NKX2-5,CCM2L,TBX20,COL5A1,FOXC1,NRP2,SHOX2,TBX5,CYR61,S1PR1,CLDN5,RBPJ,DLL4,ZIC3,RBP4,PARVA,TPM1,PTK2,NPY1R,ZFPM2,MEF2C,VANGL2,AXIN2,FGFRL1,RARB,MYOM3,MSX1,WNT2,FOLR…
GO:0060675	BP	ureteric bud morphogenesis	3.58946e-11	-24.0504	53	34	0.00906183	3752	17256	PAX2,GREB1L,LAMA5,LHX1,GREM1,HOXA11,FAT4,CTNNBIP1,FOXD1,GDNF,WNT6,SIX1,NPNT,WT1,SHH,PAX8,BMP2,HNF1B,PTCH1,CITED1,WNT4,FGF2,GPC3,SOX9,HOXD11,FGF8,WNT1,TCF21,BCL2,EYA1,BMP4,GLI3,WNT9B,NOG
GO:0005249	MF	voltage-gated potassium channel activity	3.63174e-11	-24.0387	93	49	0.0132432	3700	17224	KCNB1,KCNH3,KCNJ3,KCNJ9,KCNQ1,KCNF1,KCND1,KCNA1,KCNT2,KCNJ4,KCNJ15,KCNK1,HCN4,KCNJ8,KCNQ3,KCNH5,KCNIP2,KCNK9,HCN1,CNGA3,KCNH1,KCNJ18,KCNB2,KCNJ12,KCNG1,KCNAB2,KCNH8,KCNA5,KCNJ5,ABCC8,KCNS1,KCNC2,KCNG2,KCNMA1,KCNC1,KCNQ4,KCNJ6,KCNH2,KCNA2,KCND2,KCNK2,KCNJ2,KCNQ2,KCNV1,KCNS2,HCN2,KCNA6,KCNA7,KCNE4
GO:0015079	MF	potassium ion transmembrane transporter activity	4.36096e-11	-23.8557	165	73	0.0197297	3700	17224	SLC12A8,KCNK12,KCNS1,KCNA5,FXYD4,ABCC9,KCNQ4,GRIK1,KCNMA1,KCNJ2,KCNIP3,KCND2,KCNA2,KCNE4,KCNK10,HCN2,SLC9A2,KCNV1,KCNQ1,KCNIP1,SLC12A5,KCNB1,KCNK4,KCNT2,KCNA1,HCN1,KCNK9,KCNIP2,KCNH5,SLC12A7,KCNK1,KCNJ15,KCNJ4,KCNJ12,KCNG1,SLC9A3,KCNN2,KCNN1,KCNC2,KCNG2,ABCC8,KCNJ5,KCNH8,KCNIP4,KCNJ6,KCNH2,ATP1A3,KCNC1,KCNQ2,SLC9A8,KCNK2,KCNA7,KCNA6,KCNS2,KCNF1,ATP12A,KCNJ9,KCNJ3,KCNH3,GRIK2,KCND1,GRIK4,KCNJ8,HCN…
GO:0022612	BP	gland morphogenesis	6.3403e-11	-23.4815	96	50	0.0133262	3752	17256	TNC,GDF7,DUOX2,VDR,CYP7B1,EDA,LAMA5,FGFR1,WNT5A,ID4,NKX3-1,LRP6,EGFR,TGM2,CSF1,NTN1,EDAR,SEMA3A,NFIB,PLXNA1,SFRP1,DDR1,SOX9,NRG3,WNT4,HOXB13,DAG1,PTCH1,HOXD13,SHH,MSX2,FOXA1,BSX,GLI3,BMP4,GLI2,NOG,EPHA2,BCL2,LRP5,FGFR2,NKX2-3,IGFBP5,SRC,TBX2,PROX1,PGR,FGF8,PAX6,ESRP2
GO:0030534	BP	adult behavior	6.79642e-11	-23.412	140	65	0.0173241	3752	17256	PCDH17,SPTBN4,FGF12,DMRT3,FOXA2,PAX5,SEZ6,EPHA4,NTF4,SEZ6L,UNC79,EN1,GRIN2D,ALK,ADRA1D,GBX1,CHRNB4,GRIN1,UCHL1,DRD1,CHL1,CCND2,OPRD1,CRHBP,PTEN,DAB1,NR4A2,NRXN3,CXCL12,SNCG,SDK1,CHRNA3,SHANK1,HOXD10,NPY,ASIP,EFNB3,SLC1A2,SHANK2,GDNF,CNTN2,NRXN1,NPC1,NRXN2,KALRN,CHRNA7,ADAM22,PPP1R1B,DRD2,TRH,HTR2A,CARTPT,ZIC1,OPRM1,SPTBN2,LEP,GLRB,SHANK3,DMBX1,SLITRK5,HOXD9,GHSR,DRD4,PREX2,SLITRK1
GO:0045665	BP	negative regulation of neuron differentiation	9.57317e-11	-23.0695	207	86	0.0229211	3752	17256	LPAR1,KANK1,TLX3,ASAP1,SLC6A4,CNTN2,MT3,GFI1,STX1B,PHOX2B,SIX3,DTX1,LRP4,RAPGEF2,EFNB3,ID3,DENND5A,HOXA2,PTK2,RTN4R,FOXG1,LINGO1,DIXDC1,TP73,SOX3,APOE,LBX1,HES5,CNTN4,FGF13,IRX3,TNFRSF8,NOTCH3,PAX6,DISP3,NGEF,CDK5RAP2,LMX1A,WNT3,ZNF365,RAP1GAP2,CRMP1,NFATC4,SOX8,DRAXIN,POU4F2,SEMA3D,WNT3A,WNT5A,ID4,SPP1,SOX2,CDK5R1,RGMA,ITM2C,SEMA3A,FSTL4,NTN1,EPHA4,SEMA5A,SEZ6,TLX2,TNR,NGFR,DAB1,SOX9,KIAA0319,EP…
GO:0044304	CC	main axon	1.15735e-10	-22.8797	65	38	0.00965693	3935	18223	DAG1,KCNQ2,KCNC1,SCN1B,KCNA2,CD40,EPB41L3,SPTBN4,BIN1,MAP2,CNTNAP1,CRHBP,DLG2,CNTN2,KCNA1,APBB1,SPOCK1,KCNC2,MYOC,SPTBN1,KCNH1,SCN8A,KCNAB2,KCNQ3,MBP,ANK3,TUBB4A,UCN,SLC1A2,DAGLA,NAV1,CCK,ANK1,NRG1,NRCAM,CHRNA7,NCMAP,PARD3
GO:0048704	BP	embryonic skeletal system morphogenesis	1.4062e-10	-22.685	92	48	0.0127932	3752	17256	HOXD3,HOXD9,FOXC2,TWIST1,HOXA6,MEF2C,GRHL2,SMAD3,NODAL,OSR1,SIX2,NOG,PDGFRA,WNT9B,HOXB6,GSC,GNAS,BMP4,GLI3,TFAP2A,EYA1,PRRX1,FGFR2,IRX5,SIX4,ALX1,DSCAML1,ALX4,COL2A1,HOXA11,RUNX2,HOXB5,LHX1,TBX1,SOX11,WNT9A,HOXC9,TBX15,SHOX2,SIX1,PAX5,HOXD10,OSR2,ZEB1,ALX3,HOXB3,MDFI,HOXA2
GO:0060541	BP	respiratory system development	1.44561e-10	-22.6573	189	80	0.021322	3752	17256	SOX11,FGFR1,EDA,SPRY2,ASS1,LOX,FLT4,SIX4,DLX5,CCDC39,TNS3,PHF14,NFIB,PHOX2B,SIX1,ITGA3,LRP6,BASP1,WT1,RBP4,ZIC3,SIM2,RBPJ,CCBE1,VANGL2,ZFPM2,NKX2-8,PTK7,WNT7B,PGR,ESRP2,FGFRL1,MYOCD,CTGF,HS6ST1,TCF21,WNT2,YAP1,FGFR2,GLI2,CELSR1,WNT5A,FGF18,PDGFA,ACVR2B,LAMA5,PKDCC,PITX2,TNC,NKX2-1,LIF,FSTL3,EGFR,KRAS,FOXJ1,TBX5,EDN2,DLG5,SHH,ALDH1A3,FOXP2,TBX4,FOXA1,NODAL,DAG1,GRHL2,PDPN,GPC3,AARD,LHX3,SOX9,FGF8,…
GO:0048592	BP	eye morphogenesis	1.44849e-10	-22.6553	142	65	0.0173241	3752	17256	NECTIN3,PAX6,IRX5,NTRK2,SOX1,FOXE3,WNT2,TSKU,LRP5,EPHA2,EFEMP1,RARB,MYO7A,TFAP2A,GNAT1,RBP4,FSCN2,ATP8A2,TSPAN12,WNT2B,CDON,SIX3,ZEB1,PROM1,LRP6,SOX11,PTPRM,PTF1A,FBN1,USH1C,TOPORS,MFAP2,TFAP2B,MEIS1,TENM3,TBX2,PROX1,FJX1,GDF11,BMP4,GLI3,SDK2,PRDM1,TRPM1,ALDH1A3,MEGF11,EPHB1,SDK1,SOX9,TWIST1,FOXN4,VSX1,WNT9A,COL5A1,VAX2,WNT5A,SOX8,WNT16,LHX1,PAX2,DIO3,FOXL2,SHROOM2,HCN1,PITX2
GO:0050773	BP	regulation of dendrite development	1.49495e-10	-22.6238	136	63	0.016791	3752	17256	CHRNA3,SDK1,DBN1,FOXO6,DLG5,PPP1R9A,TLX2,NEDD4,ITPKA,KIAA0319,PTEN,CUX2,PTPRS,MEF2C,NLGN1,SHANK3,EFNA1,PAK3,OBSL1,VAMP7,HECW1,NEUROG3,APOE,KALRN,GRIN1,NR2E1,EEF2K,ARHGAP44,PACSIN1,PTPRD,CUX1,BHLHB9,NFATC4,KNDC1,ASAP1,CSMD3,LPAR1,NSMF,NGEF,SDC2,SIPA1L1,LLPH,SHANK2,ARC,LZTS3,NRG1,COBL,RELN,FSTL4,CUL7,NEURL1,EPHA4,RAPGEF2,SEZ6,SRCIN1,CDK5R1,CAMK2B,DAB2IP,C21orf91,IL1RAP,ARMCX5-GPRASP2,HECW2,SHANK1
GO:0048762	BP	mesenchymal cell differentiation	2.09597e-10	-22.2858	143	65	0.0173241	3752	17256	CYP26C1,EDN1,FOXC1,FRZB,SEMA3A,PITX2,ALX1,RFLNB,SOX8,WNT16,SEMA3D,WNT10A,WNT5A,TBX1,LAMA5,PAX2,LOXL2,BCL2,BMP4,NOG,KBTBD8,FGF8,RET,EFNA1,WNT4,EOMES,FOXC2,TWIST1,SOX9,SHH,DLG5,SIX2,OSR1,MSX2,BMP2,OLFM1,PHOX2B,LRP6,CUL7,SFRP1,ERBB4,HAS2,GBX2,NRG1,HMGA2,ERG,OVOL2,GDNF,SOX11,TGFBR3,FGFR1,TAPT1,LIMS1,ACVRL1,TCF21,HAND2,WNT2,MSX1,FGFR2,HGF,FOLR1,GSC,MEF2C,FOXF2,RBPJ
GO:0035270	BP	endocrine system development	2.21614e-10	-22.2301	119	57	0.0151919	3752	17256	NKX6-1,FGF8,PAX6,CDH1,MSX1,FOXE1,NKX2-2,GLI2,CRKL,NOG,PDGFRA,DRD2,BMP4,NEUROG3,SOX3,PAX8,NKX6-2,WT1,SHH,PAX1,RBPJ,BMP2,SMAD3,MDK,WNT4,SOX9,ONECUT1,ONECUT2,INSM1,HOXD3,NR5A1,LHX3,BMP6,GATA2,ADCYAP1,HOXB3,PDX1,FSTL3,NKX2-5,MNX1,ETS1,SIX3,GSX1,GCM2,NEUROD1,SLC6A3,FOXA2,SOX2,DKK3,SIX1,WNT5A,OTP,TBX1,POU3F2,DUOX2,NKX2-1,PITX2
GO:0007626	BP	locomotory behavior	2.24459e-10	-22.2173	184	78	0.0207889	3752	17256	SNCG,SOBP,CHRNA3,ADGRL3,PDE1B,CXCL12,ALDH1A3,ADCY5,NR4A2,DAB1,AVP,TNR,CHL1,DRD1,CCND2,PTEN,OPRD1,STRN,APBA2,UBA6,UCHL1,MEIS1,GNAO1,SNAP25,GRIN1,CHRNB4,CELSR1,CACNA1B,GBX1,NOVA1,OLFM2,NKX2-1,ALK,LMX1A,NTF4,SEZ6L,ETV5,GRIN2D,EN1,SEZ6,EPHA4,SLC6A3,MCOLN3,GRM6,FOXA2,SPTBN4,FGF12,DMRT3,BSX,DRD4,PREX2,HOXD9,GLRB,NPY1R,DMBX1,GAD1,OPRM1,DPP4,ZIC1,APOE,PPP1R1B,ADAM22,DRD2,TRH,TAL1,KALRN,NPC1,KCND2,GDNF,CN…
GO:0090183	BP	regulation of kidney development	4.56773e-10	-21.5068	54	33	0.00879531	3752	17256	HNF1B,PAX8,OSR1,SIX2,WT1,SHH,SOX9,CD24,CITED1,WNT4,RET,WNT9B,NOG,EGR1,BMP4,YAP1,PDGFB,PAX2,LHX1,PDGFA,SOX8,GDNF,SIX4,FAT4,GREM1,PDGFD,FOXD1,MAGED1,LIF,WNT2B,BASP1,PROM1,SIX1
GO:0032330	BP	regulation of chondrocyte differentiation	6.16541e-10	-21.2069	47	30	0.00799574	3752	17256	CTGF,AXIN2,PTHLH,SOX6,LOXL2,EFEMP1,ACVRL1,GDF6,GLI2,RARB,WNT9A,ADAMTS7,BMP4,GLI3,SHOX2,MAF,SIX2,BMPR1B,SOX5,FGF18,PKDCC,HOXA11,GREM1,SMAD3,RUNX2,RFLNB,SOX9,NKX3-2,BMP6,ZBTB16
GO:0050905	BP	neuromuscular process	6.26732e-10	-21.1905	98	49	0.0130597	3752	17256	GBX1,UCN,POU4F2,KCNAB2,JPH3,TMEM150C,HOXC10,USH1C,NRG1,NPAS1,POU4F1,NRXN1,SLC1A3,NEFL,IGDCC3,FABP7,GRIN2D,KCNH1,NBN,TCF15,PCDH15,FGF12,SHANK1,HOXD10,GM2A,SLC6A3,CNTNAP1,NKX6-2,ALDH1A3,ADCY5,ATP8A2,CAMTA1,GRIN3A,PTEN,ADARB1,DRD1,GLRB,TNR,KCNA1,CHRND,UCHL1,TIFAB,HMX3,GRIN1,NEUROG1,RBFOX2,DRD2,GRID2,MYO7A
GO:0048863	BP	stem cell differentiation	6.57442e-10	-21.1427	140	63	0.016791	3752	17256	ZNF281,HAND2,FGFR2,FOLR1,GPM6A,MSX1,TAL1,ACE,GSC,KBTBD8,TBX2,RET,MYOCD,SOX21,EOMES,MEF2C,WNT7A,TWIST1,FOXC2,SOX9,SOX17,SHC4,SHH,MSX2,FOXA1,OSR1,HNF1B,RBPJ,BATF,PHOX2B,FZD1,SIX3,CYP26C1,EDN1,FOXC1,LRP6,FRZB,LIF,SFRP1,ERBB4,NTF4,SEMA3A,RUNX2,WNT3,GBX2,NRG1,GREM1,HMGA2,ALX1,PITX2,OVOL2,GDNF,SOX18,SOX8,SOX11,WNT10A,SEMA3D,ERCC2,EPCAM,TBX1,PAX2,LAMA5,TAPT1
GO:1901861	BP	regulation of muscle tissue development	8.68478e-10	-20.8643	147	65	0.0173241	3752	17256	BCL2,NOG,BMP4,MEIS1,FGF8,TBX2,FGF9,IGFBP5,FGF2,PTEN,SMAD3,SOX17,TWIST1,FAM129B,SHH,HDAC9,EPHB1,BMP2,EDN1,KCNK2,MYF6,TLL2,TBX5,SHOX2,TBX20,NLN,CENPF,NKX2-5,RBM24,CYP26B1,WNT3A,JPH2,GPC1,TBX1,WNT2,FGFR2,TSC22D3,FGF20,WNT10B,MYOD1,MYOCD,MYOG,MEF2C,ZFPM2,RBP4,TP73,RBPJ,MIR222,SOX6,PIN1,MAPK11,GJA1,SIX1,ARNTL,PIM1,ERBB4,CDON,GREM1,NRG1,SIX4,BMP10,TGFBR3,FGFR1,LMOD3,PPARGC1A
GO:0007631	BP	feeding behavior	8.82842e-10	-20.8479	93	47	0.0125267	3752	17256	APLN,EN1,ASIP,CCKAR,CNTFR,NPW,NPY,OXT,PPY,ADM2,TCF15,TACR1,GALR3,PROKR2,GALR2,NPY5R,UCN,TBR1,CCK,POU4F1,GAL,OXTR,CALCA,OPRM1,MRAP2,HELT,PRLHR,LEP,CARTPT,NTRK2,UCHL1,NMU,TRH,DRD2,GRIN1,ADRB3,PYY2,HAND2,PYY,ATP8A2,BSX,GHSR,HTR1B,DRD1,NPY1R,OPRD1,DMBX1
GO:0021871	BP	forebrain regionalization	8.98847e-10	-20.8299	25	20	0.00533049	3752	17256	ADGRG1,GSX2,FEZF1,PAX6,WNT2B,FGF8,GLI3,BMP4,DMRTA2,SIX3,WNT1,EMX2,LHX1,EMX1,BMP2,LHX2,SHH,WNT7B,NKX2-1,EOMES
GO:0005109	MF	frizzled binding	9.03965e-10	-20.8242	36	25	0.00675676	3700	17224	WNT5A,NDP,BAMBI,SFRP1,WNT2B,WNT2,LRP6,CTHRC1,WNT1,FZD1,WNT10A,WNT9B,RSPO3,WNT4,WNT7A,WNT9A,WNT10B,MYOC,WNT3A,WNT7B,WNT6,WNT16,ROR2,WNT3,WNT5B
GO:0048593	BP	camera-type eye morphogenesis	1.07201e-09	-20.6537	108	52	0.0138593	3752	17256	TWIST1,TSPAN12,SOX9,SDK1,ATP8A2,EPHB1,SDK2,MEGF11,ALDH1A3,RBP4,TFAP2A,BMP4,GLI3,EPHA2,LRP5,TSKU,WNT2,GDF11,FOXE3,FJX1,SOX1,TBX2,PROX1,IRX5,TENM3,MEIS1,NECTIN3,PAX6,TFAP2B,PITX2,HCN1,TOPORS,SHROOM2,USH1C,DIO3,PAX2,PTF1A,LHX1,WNT16,PTPRM,SOX8,SOX11,WNT5A,PROM1,WNT9A,LRP6,VSX1,ZEB1,SIX3,CDON,FOXN4,WNT2B
GO:0061005	BP	cell differentiation involved in kidney development	1.17399e-09	-20.5629	43	28	0.00746269	3752	17256	NPHS1,PAX2,PTCH1,SIX2,MTSS1,WT1,PAX8,OSR1,FOXC2,CD24,GDNF,GLIS2,KLF15,POU3F3,WNT4,MEF2C,GREM1,GPR4,NPHS2,BMP4,GLI3,CD34,BASP1,PODXL,PROM1,TCF21,FOXJ1,PDGFB
GO:0021954	BP	central nervous system neuron development	1.20387e-09	-20.5377	74	40	0.010661	3752	17256	GBX2,CNTN2,WNT5A,ARX,PHOX2B,SPTBN4,DCLK1,NPY,PLXNA4,EPHA4,RAPGEF2,GATA2,SEMA3A,NFIB,LHX8,PTEN,FOXG1,ADARB1,SALL3,DRD1,PTK2,NR4A2,MAP2,SLIT2,SLIT1,GNAQ,LHX6,EPHB1,NANOS1,NDEL1,TSKU,FGFR2,NR2E1,DRD2,GLI2,NTRK2,FGF8,SCN1B,LEP,SOX1
GO:0021872	BP	forebrain generation of neurons	1.28283e-09	-20.4742	66	37	0.00986141	3752	17256	UNCX,LHX6,GNAQ,SLIT2,SLIT1,DLX1,DRD1,SALL3,SHANK3,LHX8,FOXG1,SOX1,GSX2,PAX6,FGF8,GLI3,LHX5,DRD2,FGFR2,NR2E1,HES5,OTP,ARX,WNT5A,WNT3A,FGFR1,TBR1,CNTN2,DLX5,NKX2-1,GBX2,SEMA3A,BCL11B,ERBB4,GATA2,RAPGEF2,INHBA
GO:0021879	BP	forebrain neuron differentiation	1.29869e-09	-20.4619	53	32	0.00852878	3752	17256	LHX6,GNAQ,UNCX,DLX1,SLIT1,SLIT2,FOXG1,LHX8,SHANK3,SALL3,DRD1,SOX1,FGF8,PAX6,GSX2,DRD2,LHX5,FGFR2,ARX,OTP,TBR1,WNT5A,NKX2-1,DLX5,CNTN2,GBX2,BCL11B,ERBB4,SEMA3A,RAPGEF2,GATA2,INHBA
GO:0048546	BP	digestive tract morphogenesis	1.30184e-09	-20.4595	48	30	0.00799574	3752	17256	PITX2,DACT1,OVOL2,SOX17,SMAD3,VANGL2,ACVR2B,HNF1B,NODAL,HOXD13,SIX2,SOX11,SHH,WNT5A,GATA4,GLI3,SHOX2,TCF7,BMP4,GLI2,FOXF1,PDGFRA,SFRP2,TCF21,EGFR,BCL2,FGFR2,NKX2-3,RBPMS2,SFRP1
GO:0002062	BP	chondrocyte differentiation	1.53073e-09	-20.2975	61	35	0.00932836	3752	17256	SOX9,MEF2C,WNT7A,BMP2,MSX2,OSR1,SIX2,CYTL1,GLI2,FGFR3,WNT10B,BMP4,HES5,AXIN2,FGF9,SULF1,HMGA2,COL2A1,NPPC,RUNX2,SULF2,RUNX3,SCX,BMPR1B,WNT5B,FGF18,FGFR1,PTH1R,SHOX2,RUNX1,SFRP2,OSR2,NFIB,COL27A1,WNT2B
GO:0006813	BP	potassium ion transport	1.56459e-09	-20.2756	171	72	0.0191898	3752	17256	KCND2,SLC9A2,KCNV1,KCNJ4,ATP12A,KCNT2,KCNQ2,KCNJ15,KCNJ6,KCNH3,KCNJ2,KCNC1,SLC1A3,KCNIP1,KCNG1,KCNH1,CNGA3,KCNJ18,KCNK1,ABCC8,HCN4,FXYD4,CCT8L2,KCNA1,KCNN3,KCNMA1,KCNQ1,KCNQ4,ATP1A3,SLC12A8,KCNN2,KCNIP4,SLC12A7,ABCC9,KCNAB2,KCNK10,KCNJ5,HCN2,KCNE4,KCNA7,HCN1,KCNA6,KCNIP3,KCNK9,KCNA5,KCNH2,KCNJ12,KCNK12,KCNN1,KCNQ3,KCNF1,KCNK2,KCNG2,SLC12A5,KCNH8,KCNH5,KCNB2,KCNB1,SLC9A8,KCNJ3,KCNIP2,KCNJ9,HPN,KCN…
GO:0048634	BP	regulation of muscle organ development	1.71157e-09	-20.1859	149	65	0.0173241	3752	17256	FAM129B,SHH,EPHB1,HDAC9,BMP2,FGF2,SMAD3,PTEN,SOX17,TWIST1,TIFAB,FGF8,TBX2,MEIS1,FGF9,BCL2,NOG,BMP4,WNT3A,JPH2,GPC1,TBX1,RBM24,CYP26B1,TBX20,CENPF,NLN,NKX2-5,KCNK2,EDN1,MYF6,TLL2,SHOX2,TBX5,TP73,RBP4,MIR222,RBPJ,ZFPM2,MEF2C,MYOD1,MYOCD,MYOG,FGFR2,NEUROG1,WNT2,TSC22D3,WNT10B,FGF20,FGFR1,BMP10,TGFBR3,LMOD3,GREM1,NRG1,SIX4,PIM1,CDON,ERBB4,SOX6,PIN1,MAPK11,GJA1,ARNTL,SIX1
GO:0035136	BP	forelimb morphogenesis	2.16375e-09	-19.9514	39	26	0.00692964	3752	17256	WNT9A,SHOX2,TBX5,TFAP2A,MSX1,HOXD10,CACNA1C,OSR2,ALX3,RNF165,EN1,TFAP2B,HOXD9,ALX4,TWIST1,ZBTB16,CRABP2,WNT7A,SALL3,HOXA11,WNT3,ZNF358,RUNX2,OSR1,MSX2,SHH
GO:0061036	BP	positive regulation of cartilage development	2.30699e-09	-19.8873	30	22	0.00586354	3752	17256	LOXL2,SOX6,ACVRL1,GDF6,GLI3,BMP4,CYR61,BMP10,WNT5A,TAPT1,BMPR1B,SCX,FGF18,SOX5,BMP2,PKDCC,HOXA11,SMAD3,RUNX2,SOX9,ZBTB16,BMP6
GO:0072079	BP	nephron tubule formation	2.36011e-09	-19.8646	18	16	0.00426439	3752	17256	SIX1,IRX1,WNT9B,NOG,HES5,WNT6,IRX3,IRX2,SOX9,GDNF,GREM1,PAX2,HNF1B,SOX8,PAX8,OSR1
GO:0030324	BP	lung development	2.59557e-09	-19.7695	163	69	0.0183902	3752	17256	PITX2,NKX2-1,TNC,PKDCC,LAMA5,FGF18,PDGFA,ACVR2B,CELSR1,WNT5A,EDN2,TBX5,FOXJ1,EGFR,KRAS,FSTL3,LIF,LHX3,AARD,SOX9,GPC3,PDPN,GRHL2,NODAL,DAG1,FOXP2,TBX4,FOXA1,DLG5,SHH,PDGFRA,FOXF1,NOG,BMP4,GLI3,IGFBP5,FGF9,FGF8,PROX1,FLT4,LOX,SPRY2,FGFR1,SOX11,ITGA3,NFIB,TNS3,PHF14,CCDC39,WNT7B,PTK7,NKX2-8,ZFPM2,VANGL2,RBPJ,CCBE1,RBP4,ZIC3,SIM2,GLI2,WNT2,FGFR2,YAP1,HS6ST1,TCF21,CTGF,MYOCD,ESRP2,PGR
GO:0016331	BP	morphogenesis of embryonic epithelium	2.76112e-09	-19.7076	141	62	0.0165245	3752	17256	CELSR1,APAF1,WNT5A,SOX11,SOX8,PLXNB2,WNT16,SALL4,LAMA5,PAX2,KDF1,GREM1,OVOL2,GDNF,HAND1,GDF7,ALX1,SFRP1,VASP,IRX2,JAG2,PDX1,COBL,FZD1,LRP2,WNT6,DLC1,SFRP2,LRP6,IRX1,SIX1,OSR1,LHX2,PAX8,ALDH1A3,PCDH8,NODAL,HNF1B,PTCH1,LUZP1,TGFB1I1,WNT4,GRHL2,VANGL2,WNT7B,SOX9,PTK7,TWIST1,RET,CTHRC1,IRX3,FGF8,FOLR1,FGFR2,FZD6,HES5,NOG,WNT9B,GLI2,BMP4,VEGFC,TFAP2A
GO:0030278	BP	regulation of ossification	2.84318e-09	-19.6783	186	76	0.0202559	3752	17256	GLI3,BMP4,NOG,BCL2,IGFBP5,CTHRC1,TWIST1,SOX9,SMAD3,CITED1,WNT4,BMP2,PTCH1,SIX2,NPNT,TPH1,GDF10,MSX2,OSR1,CYR61,KREMEN1,ID4,PRKD1,OSR2,OXT,S1PR1,SMAD6,CYP27B1,RFLNB,GPM6B,RUNX2,PKDCC,CTNNBIP1,ACVR2B,TACR1,WNT5A,TFAP2A,WNT10B,GNAS,LTF,HAND2,LRP5,HGF,FGFR2,ENPP1,AXIN2,PHOSPHO1,FAM20C,ZBTB16,NELL1,BMP6,PTK2,WNT7B,MEF2C,FZD9,IFITM1,RBPJ,GJA1,LRP6,SFRP2,SOST,CSF1,BCOR,LRP4,GFRA4,ID3,HOXA2,SFRP1,CALCA,N…
GO:0030323	BP	respiratory tube development	3.30442e-09	-19.528	167	70	0.0186567	3752	17256	WNT7B,PTK7,ZFPM2,NKX2-8,VANGL2,CCBE1,RBPJ,SIM2,RBP4,ZIC3,GLI2,FGFR2,YAP1,WNT2,TCF21,HS6ST1,CTGF,MYOCD,ESRP2,PGR,FLT4,LOX,SPRY2,FGFR1,SOX11,ITGA3,NFIB,PHF14,TNS3,CCDC39,SOX9,AARD,LHX3,PDPN,GPC3,GRHL2,DAG1,NODAL,FOXA1,FOXP2,TBX4,DLG5,SHH,FOXF1,PDGFRA,NOG,GLI3,BMP4,PCSK5,IGFBP5,FGF9,FGF8,PROX1,NKX2-1,TNC,PITX2,PKDCC,LAMA5,FGF18,ACVR2B,PDGFA,CELSR1,WNT5A,EDN2,TBX5,FOXJ1,EGFR,KRAS,FSTL3,LIF
GO:0001227	MF	transcriptional repressor activity, RNA polymerase II transcription regulatory region sequence-specific DNA binding	3.45744e-09	-19.4827	236	90	0.0243243	3700	17224	ZFHX3,GSC,E2F6,ZBTB16,NFXL1,PCBP3,CREB3L1,KLF8,PRDM1,NFX1,GLIS1,FEZF1,ZFPM1,PROX1,EN1,SOX6,JDP2,TBX21,BCL11A,ZNF140,HELT,HOXD9,ZNF263,CDX2,NKX6-1,BCL6,NFATC4,AEBP1,ZNF536,SCRT2,ESX1,MSX2,FOXQ1,INSM1,NR2F1,OVOL1,BHLHE41,MSX1,HOXB13,VAX1,HMGA2,DMBX1,BACH2,NEUROG3,IRX2,NFATC2,TBX2,NACC2,NR2E1,E2F8,HES3,HAND1,HMX1,TFAP2C,ZFPM2,HES2,ZBTB7A,FOXP2,SCRT1,ETV6,VAX2,ZNF174,IRX1,KCNIP3,HES5,POU4F2,ZFP90,ZNF…
GO:0016202	BP	regulation of striated muscle tissue development	3.68029e-09	-19.4203	145	63	0.016791	3752	17256	MEIS1,TBX2,FGF8,MYOCD,MYOG,FGF9,MYOD1,WNT2,FGFR2,BCL2,BMP4,FGF20,WNT10B,TSC22D3,NOG,SHH,RBP4,FAM129B,TP73,BMP2,RBPJ,HDAC9,MIR222,EPHB1,PTEN,SMAD3,FGF2,ZFPM2,MEF2C,TWIST1,SOX17,TBX20,PIM1,CDON,ERBB4,NKX2-5,NLN,CENPF,MAPK11,MYF6,EDN1,SOX6,PIN1,KCNK2,TBX5,SIX1,SHOX2,ARNTL,TLL2,GJA1,JPH2,TGFBR3,BMP10,WNT3A,FGFR1,TBX1,LMOD3,GPC1,RBM24,GREM1,NRG1,CYP26B1,SIX4
GO:0060998	BP	regulation of dendritic spine development	3.93189e-09	-19.3541	68	37	0.00986141	3752	17256	CDK5R1,CAMK2B,SRCIN1,SHANK1,C21orf91,ARMCX5-GPRASP2,FSTL4,RELN,NEURL1,EPHA4,NGEF,ASAP1,LPAR1,LZTS3,NRG1,SIPA1L1,LLPH,SHANK2,ARC,EEF2K,ARHGAP44,BHLHB9,APOE,KALRN,PAK3,EFNA1,ITPKA,PTPRS,SHANK3,NLGN1,MEF2C,CUX2,PTEN,FOXO6,SDK1,DLG5,PPP1R9A
GO:0035637	BP	multicellular organismal signaling	4.59313e-09	-19.1987	130	58	0.0154584	3752	17256	HCN4,CNTNAP1,ANK3,CACNG4,KCNA1,GRIK2,AHNAK2,KCNJ3,DRD1,KCNIP2,SCN8A,KCNA2,SCN1B,CACNG6,CACNA1I,ATP1A3,CXADR,NRCAM,P2RX1,KCND1,CACNA2D4,CACNA1C,KCNQ1,CACNA1D,CACNA1H,CACNA2D2,DSG2,KCNJ5,KCNIP4,KCNJ4,KCNN2,KCND2,KCNIP3,RNF207,SCN4B,CACNG8,CACNB2,GJC1,ANK2,CACNA2D3,KCNIP1,CACNG7,KCNJ12,DSP,KCNH2,KCNA5,KCNJ2,SCN5A,CACNB3,CACNG2,JAM3,MYH14,GJA1,KCNK1,SPTBN4,S1PR1,DMRT3,CACNA2D1
GO:0090092	BP	regulation of transmembrane receptor protein serine/threonine kinase signaling pathway	4.81572e-09	-19.1514	228	88	0.0234542	3752	17256	RNF165,GDF11,FGF9,SKOR2,GREM2,PMEPA1,HJV,TFAP2B,BMP4,RBPMS,GATA4,NOG,WNT1,TGFB1I1,BMP2,NODAL,SHH,NPNT,DLX1,MSX2,GDF10,GPC3,ONECUT1,BAMBI,SMAD3,CITED1,LDLRAD4,FSTL3,SMAD6,RBPMS2,ITGA8,TBX20,CYR61,NEO1,INHBA,ZNF423,DMRT1,BMP8A,ACVR2B,BMPER,SFRP5,WNT5A,SKOR1,BMP3,GDF7,NKX2-1,DACT1,NBL1,FOXD1,MYOCD,PEG10,SULF1,TRIM33,ACVRL1,HES5,PCSK6,HTRA3,MSX1,FOLR1,STRAP,RBPJ,VWC2,BMP6,INHBB,ONECUT2,GDF15,LTBP4,SF…
GO:0090184	BP	positive regulation of kidney development	4.90057e-09	-19.1339	40	26	0.00692964	3752	17256	GREM1,FOXD1,PDGFD,WNT4,SOX9,GDNF,SIX4,CD24,PAX8,SHH,SOX8,WT1,PAX2,LHX1,PDGFA,PDGFB,BASP1,NOG,EGR1,PROM1,BMP4,SIX1,LIF,RET,WNT2B,MAGED1
GO:0030902	BP	hindbrain development	5.67667e-09	-18.9869	140	61	0.016258	3752	17256	CDK5R2,TBR1,RORA,HES3,PPARGC1A,SERPINE2,EN2,LHX1,PTF1A,RFX4,GBX2,LMX1A,EGR2,CNTN1,ZNF365,KNDC1,POU4F1,LPAR1,PHOX2A,KCNC1,SCN5A,SEZ6,GATA2,HOXA2,EN1,NFIB,SEZ6L,HOXB3,MYO16,DLC1,PHOX2B,CBLN1,LRP6,CDK5R1,FOXC1,HAP1,NEUROD1,OTX1,SHH,FOXP2,NANOS1,HNF1B,SSTR3,MDK,PTPRS,WNT7A,NEUROD2,DAB1,PROX1,GSX2,SPTBN2,SMAD9,WNT1,GRIN1,BCL2,RBFOX2,NEUROG3,LHX5,NOG,GRID2,GLI2
GO:0022029	BP	telencephalon cell migration	6e-09	-18.9298	58	33	0.00879531	3752	17256	POU3F3,NRG1,NKX2-1,POU3F2,CNTN2,CDK5R2,ARX,EGFR,DAB2IP,LAMB1,CDK5R1,SEMA3A,RELN,FOXG1,NRG3,DRD1,TNR,DAB1,SLIT1,SLIT2,CXCL12,DIXDC1,LHX6,SYNE2,NDEL1,HTR6,FOXB1,NR2E1,C16orf45,DRD2,GLI3,ADGRG1,FGF13
GO:0008328	CC	ionotropic glutamate receptor complex	6.43182e-09	-18.862	48	29	0.00736976	3935	18223	CNIH3,CACNG4,SHISA8,CACNG8,GRIN3A,NLGN1,CACNG7,SHANK1,GRIK1,DLG3,GRIK2,CPT1C,GRIA4,SHISA6,SHANK2,DLG2,GRIK4,CNIH2,SHISA7,GRID2,VWC2,SHANK3,GRIA2,GRIN3B,OLFM2,GRIN1,CACNG2,GRIN2D,SHISA9
GO:0060349	BP	bone morphogenesis	6.92166e-09	-18.7886	86	43	0.0114606	3752	17256	CYP26B1,FOXN3,ALPL,DLX5,NPPC,RUNX2,CSGALNACT1,HOXA11,COL2A1,FGF18,BMPR1B,SCX,RIPPLY2,SHOX2,FOXC1,OSR2,SFRP2,HAS2,COL27A1,CDX1,BMP6,TWIST1,SOX9,MEF2C,COMP,PAX1,COL13A1,MSX2,LTF,BMP4,GNAS,GLI3,TFAP2A,RARB,FGFR3,MSX1,LRP5,FGFR2,NEUROG1,PHOSPHO1,AXIN2,SP5,TIFAB
GO:0030510	BP	regulation of BMP signaling pathway	7.24889e-09	-18.7424	89	44	0.0117271	3752	17256	NOG,GATA4,BMP4,MSX1,HTRA3,WNT1,ACVRL1,PCSK6,HES5,RNF165,TFAP2B,HJV,SKOR2,GREM2,TRIM33,SULF1,GPC3,RBPJ,MSX2,VWC2,DLX1,NEO1,CYR61,ITGA3,CRB2,SOST,SFRP2,ZNF423,LRP2,FZD1,FSTL3,SMAD6,SFRP1,RBPMS2,NBL1,GREM1,FOXD1,FBN1,BMPER,SKOR1,WNT5A,SOX11,CHRD,SFRP5
GO:0042063	BP	gliogenesis	7.29544e-09	-18.736	196	78	0.0207889	3752	17256	CDK5R2,SOX8,PAX2,GPC1,CDH2,NKX2-1,EPHA4,DNER,MMP24,EGFR,KRAS,GCM2,CDK5R1,NDN,ID4,SOX2,PARD3,NKX6-2,APCDD1,SHH,SYNE2,DAG1,TENM4,DRD1,PHGDH,PTEN,FGF5,DAB1,SOX9,NKX6-1,SLC8A3,ADGRG1,ROR1,WASF3,NR2E1,ROR2,NKX2-2,CDKN2C,C16orf45,GLI3,ERCC2,CD9,SOX11,FA2H,EMX1,NEUROD4,NRG1,NCMAP,KLF15,EGR2,MT3,POU3F2,CNTN2,LPAR1,CSPG4,BOK,DTX1,RELN,NFIB,SOX6,PHOX2B,DAB2IP,LAMB1,CNTNAP1,ERBB2,AHNAK2,FOXG1,MATN2,CLU,POU3…
GO:0021885	BP	forebrain cell migration	7.31324e-09	-18.7336	61	34	0.00906183	3752	17256	GLI3,DRD2,C16orf45,NR2E1,FOXB1,HTR6,FGF13,ADGRG1,DAB1,TNR,DRD1,NRG3,FOXG1,SYNE2,NDEL1,LHX6,DIXDC1,CXCL12,SLIT2,SLIT1,LAMB1,CDK5R1,DAB2IP,EGFR,RELN,SEMA3A,CNTN2,POU3F2,NKX2-1,NRG1,POU3F3,EMX2,ARX,CDK5R2
GO:0050770	BP	regulation of axonogenesis	8.0834e-09	-18.6335	170	70	0.0186567	3752	17256	LINGO1,WNT7A,PTK2,BARHL2,RTN4R,RND2,SLITRK1,LPAR3,NRCAM,APOE,NTRK2,PAK3,FGF13,MAP1B,MT3,SIPA1L1,NRG1,CNTN2,POU3F2,PLXNB2,EFNB3,PLXNA1,LRP4,PTEN,EFNA5,PTPRS,PLXNC1,TNR,EPHA7,NGFR,DAB1,CXCL12,SLIT2,MAP2,NDEL1,BDNF,OLFM1,CDH4,GRIN1,NTRK3,L1CAM,TRPV2,NKX6-1,RET,BRSK2,EFNA1,CTTN,WNT3,CRABP2,TUBB2B,ISLR2,TBR1,WNT5A,SEMA3D,WNT3A,DRAXIN,POU4F2,CDH2,UST,SPP1,SHOX2,PLXNA4,CDK5R1,NEFL,EPHA4,SEMA5A,SEMA3A,NT…
GO:0003205	BP	cardiac chamber development	1.00955e-08	-18.4112	161	67	0.0178571	3752	17256	NRG1,OVOL2,NPY5R,BMP10,TGFBR3,SOX11,SALL4,ADAMTS1,RXRA,SFRP2,LRP2,FZD1,TNNI3,SCN5A,ADAMTS6,ZFPM2,MEF2C,VANGL2,TPM1,PTK7,RBP4,PARVA,RBPJ,DLL4,FGFR2,WNT2,HAND2,RARB,MYOCD,FGFRL1,POU4F1,HAND1,PITX2,WNT5A,GREB1L,TBX1,FHL2,KCNK2,FOXC1,NRP2,CYR61,TBX5,SHOX2,TBX20,CCM2L,ANK2,NKX2-5,SMAD6,DSP,GRHL2,FOXC2,PAX8,XIRP2,MSX2,PRDM1,FOXH1,LUZP1,ZFPM1,SMARCD3,NOG,FOXF1,GATA4,BMP4,FGF8,TBX2,PROX1,PCSK5
GO:0060021	BP	roof of mouth development	1.08194e-08	-18.3419	87	43	0.0114606	3752	17256	COL11A2,SOX11,WNT5A,WNT3A,TGFBR3,TBX1,ACVR2B,PKDCC,COL2A1,ALX1,ALX4,DLX5,JAG2,BCOR,INHBA,FZD1,OSR2,VAX1,PRDM16,GABRB3,LRP6,BNC2,SHH,OSR1,FOXF2,CLDN5,MEOX2,MEF2C,WNT7A,TWIST1,TBX2,GDF11,FRAS1,HAND2,TCF21,DLX6,MSX1,PRRX1,TFAP2A,GLI3,FOXE1,WNT9B,PDGFRA
GO:0021511	BP	spinal cord patterning	1.1e-08	-18.3225	25	19	0.00506397	3752	17256	RFX4,DLL4,CHRD,SHH,NKX6-2,LHX3,DBX1,RFX8,SOX1,RELN,FOXN4,GDF11,NKX6-1,PAX6,GLI2,NKX2-2,GLI3,DMRT3,EVX1
GO:2000027	BP	regulation of organ morphogenesis	1.21726e-08	-18.2241	249	93	0.0247868	3752	17256	HNF1B,RBPJ,HOXD13,WT1,PTK7,VANGL2,PSMB10,SULF1,WNT9B,TFAP2A,PSMA6,HGF,NTN4,FGFR2,FBXW7,MSX1,WNT2,HAND2,FZD6,FGFR1,PSMB7,BMP10,GDNF,SP6,SIX4,RNF207,GREM1,HOXA11,BCOR,NFIB,SFRP1,PIM1,WNT2B,BASP1,CD34,SIX1,PSMC1,CSF1,SFRP2,RXRA,FZD1,LIMS2,CEACAM1,BMP2,PAX8,FOXP2,SIX2,SHH,HPN,SOX9,SOX17,CHAD,TWIST1,GPC3,FOXC2,RSPO3,CITED1,WNT4,ROR1,FGF8,TBX2,CTHRC1,NOG,BMP4,ROR2,BCL2,EYA1,WNT1,PAX2,LHX1,PDGFA,TBX1,WN…
GO:0072210	BP	metanephric nephron development	1.6e-08	-17.9492	32	22	0.00586354	3752	17256	TFAP2B,IRX2,NPHS2,PDGFB,TCF21,HES5,PDGFRA,IRX1,BMP4,CD34,PAX8,OSR1,SIX2,SOX8,WT1,PAX2,LHX1,GREM1,FOXD1,WNT4,GDNF,SOX9
GO:0019199	MF	transmembrane receptor protein kinase activity	1.67522e-08	-17.9047	83	41	0.0110811	3700	17224	FGFR3,RET,EPHA6,PDGFRA,KDR,NTRK1,EPHA2,ACVR2B,EPHA8,NRP2,EFNB3,EFNA3,NTRK3,LTBP4,TGFBR3,FGFR2,EPHA10,CRIM1,NTRK2,EPHA3,EPHB1,BMPR1B,EPHB4,EGFR,ROR2,HJV,EFEMP1,ROR1,FLT4,FGFR1,ACVRL1,DDR1,ERBB2,FGFRL1,EPHA7,ALK,FLT1,ERBB4,IGF2R,EPHA4,PDGFRL
GO:0035282	BP	segmentation	1.71591e-08	-17.8807	91	44	0.0117271	3752	17256	LHX1,PLD6,WNT3A,RIPPLY2,WNT5A,NRARP,EGR2,MSGN1,SEMA3A,COBL,HOXA2,SFRP1,IRX2,DLL3,BASP1,FOXC1,MLLT3,LRP6,IRX1,NKX3-1,CRB2,TCF15,SFRP2,MYF6,PAX1,PCDH8,RBPJ,TDRD5,OSR1,WT1,FOXC2,SMAD3,MEOX2,AXIN2,HOXD8,TIFAB,IRX3,FOXF1,BMP4,NEUROG1,ROR2,PCSK6,FOXB1,HES5
GO:0004714	MF	transmembrane receptor protein tyrosine kinase activity	1.8e-08	-17.8319	66	35	0.00945946	3700	17224	FLT4,ROR1,FGFR1,EPHB1,EPHB4,EGFR,ROR2,EFEMP1,FLT1,ERBB4,IGF2R,EPHA4,PDGFRL,ERBB2,DDR1,FGFRL1,EPHA7,ALK,EPHA2,FGFR3,RET,PDGFRA,EPHA6,KDR,NTRK1,FGFR2,EPHA10,CRIM1,EPHA3,NTRK2,NRP2,EPHA8,EFNB3,EFNA3,NTRK3
GO:0007422	BP	peripheral nervous system development	2.0267e-08	-17.7143	74	38	0.0101279	3752	17256	FA2H,GPC1,SOX8,POU3F2,GDNF,POU4F1,NRG1,NCMAP,RUNX3,EGR2,NTF4,ADGRB1,PLXNA4,RUNX1,HOXD10,UGT8,ASIC2,BDNF,DAG1,ERBB2,CLDN1,PARD3,CNTNAP1,POU3F1,ONECUT2,HOXD9,ADGRB2,AHNAK2,ISL2,SCN8A,MYOC,GFRA3,NTRK2,ADAM22,NTF3,NEUROG3,EGR3,HAND2
GO:0071542	BP	dopaminergic neuron differentiation	2.07773e-08	-17.6894	30	21	0.00559701	3752	17256	WNT1,FZD1,PHOX2B,WNT2,DMRTA2,FOXA2,WNT9B,LRP6,FGF8,SFRP1,OTX2,EN1,LMX1A,WNT3,PHOX2A,NR4A2,SHH,FOXA1,WNT5A,WNT3A,LMX1B
GO:0098878	CC	neurotransmitter receptor complex	2.36316e-08	-17.5607	50	29	0.00736976	3935	18223	GRIK2,DLG3,CPT1C,GRIA4,DLG2,SHANK2,SHISA6,GRIK4,CNIH3,SHISA8,CACNG4,CACNG8,GRIN3A,CACNG7,NLGN1,SHANK1,GRIK1,GRIA2,GRIN3B,GRIN1,OLFM2,GRIN2D,CACNG2,SHISA9,CNIH2,SHISA7,GRID2,VWC2,SHANK3
GO:0007369	BP	gastrulation	3.8e-08	-17.087	159	65	0.0173241	3752	17256	CHRD,SCX,AMOT,LAMA3,HOXA11,COL4A2,DUSP5,HMGA2,DUSP2,SFRP1,APLN,OTX2,CRB2,LAMB1,LRP6,ITGA3,ZBTB17,HNF1B,VANGL2,ITGA7,FGFR2,LRP5,TAL1,ITGA2,EXT1,MIXL1,GSC,WNT5A,WNT3A,PAX2,LHX1,ACVR2B,ITGB4,MSGN1,WNT3,SOX7,HAND1,TBX20,ITGA8,INHBA,FOXC1,COL6A1,FOXA2,SOX2,ITGB5,SIX2,NODAL,TENM4,EOMES,MMP2,SMAD3,COL12A1,SOX17,TLX2,FOXC2,MMP15,FGF8,EXT2,DUSP4,EYA1,SYF2,ETV2,FOXF1,NOG,BMP4
GO:0003206	BP	cardiac chamber morphogenesis	4.26376e-08	-16.9705	124	54	0.0143923	3752	17256	VANGL2,GRHL2,ZFPM2,MEF2C,FOXC2,TPM1,PARVA,MSX2,RBP4,FOXH1,DLL4,RBPJ,HAND2,SMARCD3,FGFR2,WNT2,ZFPM1,GATA4,BMP4,FOXF1,NOG,RARB,PROX1,FGF8,TBX2,FGFRL1,NRG1,HAND1,POU4F1,PITX2,OVOL2,SOX11,NPY5R,WNT5A,TGFBR3,BMP10,ADAMTS1,FHL2,TBX1,RXRA,SFRP2,FZD1,LRP2,CYR61,TBX5,SHOX2,FOXC1,NRP2,TBX20,CCM2L,TNNI3,NKX2-5,SMAD6,DSP
GO:0021516	BP	dorsal spinal cord development	4.42973e-08	-16.9323	22	17	0.00453092	3752	17256	GSX2,PROX1,LHX5,TAL1,WNT1,LBX1,GSX1,RFX4,LHX1,MDGA1,DAAM2,UNCX,DRAXIN,WNT3A,DRGX,LHX3,GDF7
GO:0021983	BP	pituitary gland development	4.43295e-08	-16.9316	43	26	0.00692964	3752	17256	PITX2,NKX2-1,DUOX2,LHX3,POU3F2,WNT4,BMP2,RBPJ,OTP,WNT5A,SOX3,SOX2,BMP4,DRD2,NOG,SLC6A3,GLI2,GSX1,MSX1,SIX3,ETS1,CDH1,PAX6,FGF8,ADCYAP1,GATA2
GO:0042476	BP	odontogenesis	5.07999e-08	-16.7954	112	50	0.0133262	3752	17256	TWIST1,LHX8,BMP2,DLX1,SHH,MSX2,OSR1,BMP4,GLI3,GLI2,PDGFRA,HAND2,FAM20A,FGFR2,KLK4,MSX1,COL1A2,AXIN2,NKX2-3,FGF8,FAM20C,SDC1,TNC,PITX2,HAND1,ALPL,RUNX2,PAX9,EDA,DLX3,ACVR2B,TBX1,ITGB4,LAMA5,WNT10A,AQP3,FOXC1,LAMB1,LRP6,INHBA,OSR2,WNT6,MYO5A,BCL11B,BCOR,LRP4,EDAR,SCN5A,ID3,JAG2
GO:0035115	BP	embryonic forelimb morphogenesis	5.11639e-08	-16.7882	31	21	0.00559701	3752	17256	RUNX2,ZNF358,WNT3,HOXA11,WNT7A,CRABP2,TWIST1,ALX4,HOXD9,SHH,MSX2,OSR1,ALX3,OSR2,CACNA1C,MSX1,TFAP2A,TBX5,SHOX2,WNT9A,EN1
GO:0062023	CC	collagen-containing extracellular matrix	5.74844e-08	-16.6718	113	50	0.0127065	3935	18223	LAMA5,ENTPD2,LAMA1,TIMP1,TNC,LOXL2,FRAS1,USH2A,NPNT,ADAMTS1,LAMC3,NID2,HMCN1,LAD1,COL4A4,CCDC80,LAMA4,FBLN1,COL12A1,ANXA2P2,EGFLAM,LOXL1,FREM3,TIMP3,DAG1,AGRN,LAMB1,VWA2,FGF9,LAMC1,RTBDN,LAMA3,TNXB,COL11A2,COL18A1,FBN1,APLP1,COL2A1,VWC2,COL15A1,COL1A2,COL14A1,NTN4,MATN2,NTN1,COL4A2,COL27A1,EFNA5,VWA1,COL5A1
GO:0048644	BP	muscle organ morphogenesis	5.77274e-08	-16.6675	88	42	0.011194	3752	17256	PROX1,FGFR2,ZFPM1,WNT2,BMP4,GSC,MYOM3,NOG,XIRP2,FOXH1,BMP2,DLL4,RBPJ,VANGL2,ADARB1,ZFPM2,FOXC2,TPM1,TBX20,CCM2L,LIF,TNNI3,DSP,NKX2-5,MYLK,RXRA,TCF15,MYF6,LRP2,FZD1,S1PR1,SHOX2,FOXC1,BMP10,WNT5A,TGFBR3,TBX1,MYLK2,NRG1,HAND1,POU4F1,PITX2
GO:0021545	BP	cranial nerve development	5.90542e-08	-16.6448	46	27	0.00719616	3752	17256	NEUROG1,PHOX2B,NKX2-2,ATP8B1,PLXNA4,TFAP2A,GLI3,SIX1,TIFAB,SLC1A3,ATOH7,HOXB3,KCNA2,SEMA3A,EGR2,ADARB1,PHOX2A,SIX4,HOXD3,LPAR1,POU4F1,HES3,DRGX,PAX2,EPHB1,TBX1,NTRK1
GO:0045995	BP	regulation of embryonic development	5.93031e-08	-16.6406	125	54	0.0143923	3752	17256	FAM129B,OSR1,PHLDB1,SHH,DAG1,HNF1B,TENM4,NODAL,TBX18,VANGL2,WNT4,CDX2,SOX17,CDX1,DUSP6,PTK7,TBX2,SULF1,CCSAP,CLASP2,WNT2,WNT1,PHLDB2,LAMA4,BMP4,FGFR1,WNT5A,CELSR1,WNT3A,SCX,LAMA5,LHX1,AMOT,LAMA3,MBP,TRIP12,DMRT2,GDNF,STOX1,RNF207,SIX4,NRARP,GATA2,SFRP1,WNT2B,OTX2,CRB2,SFRP2,FZD1,COL5A1,LAMA1,GPR161,FOXA2,SIX1
GO:0035137	BP	hindlimb morphogenesis	6.17969e-08	-16.5994	36	23	0.00613006	3752	17256	HOXD10,MSX1,ALX3,OSR2,RARB,GNAS,BMP4,TFAP2B,FGF8,SALL3,WNT7A,WNT3,HOXD9,ALX4,ZBTB16,GPC3,TWIST1,PITX2,MSX2,OSR1,SHH,PTCH1,AFF3
GO:0010464	BP	regulation of mesenchymal cell proliferation	6.17969e-08	-16.5994	36	23	0.00613006	3752	17256	CTNNBIP1,SOX9,FOXP2,WNT5A,FGFR1,CHRD,SHH,TBX1,PDGFA,WNT2,PRRX1,LRP5,FGFR2,ZEB1,FOXF1,SHOX2,BMP4,SIX1,IRS2,FGF9,NFIB,LMNA,PHF14
GO:0007498	BP	mesoderm development	6.25459e-08	-16.5874	122	53	0.0141258	3752	17256	FOXH1,NODAL,SIX2,SHH,LHX2,OSR1,TLX2,FOXC2,SMAD3,PPP2CA,EOMES,ZFPM2,GDF11,EXT2,FGF8,IRX3,BMP4,ETV2,ITGA2,NOG,FOXF1,OVOL1,EXT1,YAP1,FGFR2,TAL1,EYA1,ACVR2B,TBX1,ITGB4,PAX2,SCX,CHRD,FGFR1,WNT3A,WNT5A,HMGA2,POU4F1,HAND1,MSGN1,WNT3,HOXA11,ZFP36L1,TBX20,ITGA8,MATK,DLL3,ITGA3,FOXC1,MEST,TCF15,INHBA,CRB2
GO:0050806	BP	positive regulation of synaptic transmission	6.8e-08	-16.5036	135	57	0.0151919	3752	17256	OXT,SHISA7,SHANK1,EGFR,HAP1,ADCYAP1,SLC1A3,CACNG2,RELN,UNC13A,GRIN2D,CACNG7,BAIAP3,IGSF9B,RIMS1,SHANK2,ARC,CACNG8,OXTR,NRXN1,STX1B,RIMS4,CA7,MPP2,TACR1,SERPINE2,GRIN1,SNAP25,KALRN,NR2E1,ROR2,CHRNA7,NMU,DRD2,SLC8A3,NTRK2,DRD1,WNT7A,LGI1,SHANK3,GRIK2,NLGN1,PTEN,CUX2,SNAP47,CACNG4,PRKCZ,TNR,CLSTN3,KIF5B,LGMN,RAB3B,DRD4,SLC8A2,CLSTN2,SYT12,NTRK1
GO:0005604	CC	basement membrane	7.03328e-08	-16.47	92	43	0.0109276	3935	18223	LOXL1,EGFLAM,FREM3,TIMP3,DAG1,AGRN,LAMB1,HMCN1,COL4A4,LAD1,LAMA4,CCDC80,FBLN1,ANXA2P2,NPNT,ADAMTS1,LAMC3,NID2,LAMA5,ENTPD2,LAMA1,TIMP1,TNC,LOXL2,FRAS1,USH2A,NTN1,COL4A2,EFNA5,VWA1,COL5A1,FBN1,APLP1,VWC2,COL2A1,COL15A1,MATN2,NTN4,LAMA3,COL18A1,VWA2,FGF9,LAMC1
GO:0023061	BP	signal release	7.37641e-08	-16.4224	178	70	0.0186567	3752	17256	RIMS1,SLC32A1,FOXD1,BAIAP3,CPLX1,SYN2,CACNA1B,TRIM9,RIMS4,ACVR2B,HRH3,INHBA,PCLO,EDN1,NEUROD1,GRM4,DOC2A,ADCYAP1,PPFIA2,SYT14,SELENOM,VGF,CPLX2,NLGN1,FAM129B,SYT12,CADPS,SNAP25,SYT15,TC2N,SYT3,PTPRN2,SEPT5,SLC18A2,MAFA,GAL,NRXN1,DGKI,NRXN2,SNPH,STX1B,SYT9,RAB11FIP2,CRHR1,SYT10,MYO5A,FAM3B,SLC18A3,SLC30A8,PDX1,UNC13A,LTBP4,SNAP47,WNT7A,C2CD4B,PIP5K1C,CADPS2,PPFIA4,RAPGEF4,GHSR,SYT5,SYT2,GAD2,HNF1B…
GO:0061337	BP	cardiac conduction	8.64483e-08	-16.2637	89	42	0.011194	3752	17256	CACNA2D3,ANK2,GJC1,CACNG7,DSP,KCNIP1,KCNJ12,KCNA5,KCNH2,CACNB3,CACNG2,KCNJ2,SCN5A,KCNK1,GJA1,SPTBN4,CACNA2D1,KCNJ5,DSG2,KCNJ4,KCNIP4,KCNN2,KCND2,KCNIP3,RNF207,CACNG8,SCN4B,CACNB2,SCN1B,CACNG6,ATP1A3,KCND1,CXADR,KCNQ1,CACNA1C,CACNA2D4,CACNA2D2,CACNA1D,HCN4,CACNG4,KCNJ3,KCNIP2
GO:0021543	BP	pallium development	8.81264e-08	-16.2445	162	65	0.0173241	3752	17256	DIXDC1,KCNA1,KIF5B,MDK,FOXG1,FGF13,TACC1,PAX6,NTRK2,TMEM108,LHX5,EMX1,EMX2,ARX,POU3F2,POU3F3,RELN,CDON,BCAN,LRP6,LAMB1,DAB2IP,NPY,DMRTA2,NDEL1,SYNE2,LHX6,FOXP2,LHX2,SLIT2,DLX1,ATOH1,DAB1,DRD1,PTPRS,EOMES,TACC2,PTEN,ADGRG1,IGF2BP1,ANXA3,FGF8,UBA6,PROX1,GLI3,C16orf45,GRIN1,NR2E1,HTR6,CDH2,WNT3A,CDK5R2,TBR1,NKX2-1,ALK,FAT4,LMX1A,SLC32A1,SEMA3A,NEFL,CDK5R1,NEUROD1,ID4,PAX5,EGFR
GO:0032835	BP	glomerulus development	9.12553e-08	-16.2096	52	29	0.00772921	3752	17256	NOTCH3,SULF1,GPR4,NPHS2,TCF21,BCL2,FOXJ1,PDGFB,BMP4,CD34,FOXC1,BASP1,PODXL,PDGFRA,EGR1,PROM1,WT1,MTSS1,OSR1,NPHS1,PLCE1,LHX1,SULF2,VANGL2,KLF15,COL4A4,MEF2C,CD24,FOXC2
GO:0072089	BP	stem cell proliferation	9.12553e-08	-16.2096	52	29	0.00772921	3752	17256	TEAD3,WNT10B,ID4,CD34,FGFR2,RUNX1,WNT1,SFRP2,EML1,ETV6,FGF13,WNT2B,WNT7B,ABCB1,KCNA1,NES,FZD9,FGF2,WNT3,DAGLA,NEUROD4,MECOM,SOX5,FGFR1,WNT3A,WNT5A,SIX2,PLXNB2,SHH
GO:0021978	BP	telencephalon regionalization	1.14501e-07	-15.9827	13	12	0.00319829	3752	17256	EOMES,SIX3,DMRTA2,BMP4,LHX2,GSX2,PAX6,SHH,ADGRG1,EMX1,EMX2,BMP2
GO:0035850	BP	epithelial cell differentiation involved in kidney development	1.1825e-07	-15.9505	32	21	0.00559701	3752	17256	PAX8,SIX2,MTSS1,WT1,PAX2,NPHS1,MEF2C,GREM1,KLF15,GDNF,CD24,FOXC2,NPHS2,GPR4,FOXJ1,PDGFB,BASP1,PROM1,PODXL,CD34,BMP4
GO:0001709	BP	cell fate determination	1.24766e-07	-15.8968	42	25	0.00666311	3752	17256	PRRX1,EBF2,WNT1,LBX1,HES5,PTCH2,NKX2-2,BMP4,HOXA2,GATA2,TBX2,PROX1,PAX6,MYOD1,NTF4,MEF2C,WNT7A,FOXG1,ATOH1,SOX17,CYP26B1,DSCAML1,BARHL2,PTCH1,PAX2
GO:0050954	BP	sensory perception of mechanical stimulus	1.26309e-07	-15.8845	160	64	0.0170576	3752	17256	SPTBN4,PIEZO2,TSPEAR,GABRB3,GABRB2,EYA4,POU4F3,CEMIP,DRGX,POU4F2,UCN,TBX1,ADGRV1,EYA1,NDP,KCNK4,ROR1,TMPRSS3,HPN,TUB,GJB6,CXCL12,WFS1,SOBP,PHF24,LRP2,PCDH15,SIX1,MARVELD2,MYH14,SLC1A3,SLC52A3,SPRY2,MYO15A,USH1C,EPS8L2,MBP,COL2A1,USH2A,COL11A2,SLC26A5,ESPNL,FGFR1,SERPINE2,MYO6,CLIC5,CACNA1D,KCNQ1,KCNQ4,TFAP2A,ITGA2,ATP8B1,MYO7A,HTR2A,MYO3A,OTOA,KCNA1,TRPA1,TMC2,ESPN,GJB2,P2RX2,NTRK1,ASIC2
GO:0048814	BP	regulation of dendrite morphogenesis	1.28211e-07	-15.8696	84	40	0.010661	3752	17256	NEDD4,TLX2,ITPKA,CUX2,PTEN,SHANK3,NLGN1,CHRNA3,PPP1R9A,NEUROG3,HECW1,GRIN1,KALRN,NR2E1,PAK3,EFNA1,OBSL1,VAMP7,KNDC1,NSMF,NGEF,SIPA1L1,SDC2,ARC,LZTS3,EEF2K,ARHGAP44,PTPRD,BHLHB9,CUX1,NFATC4,SRCIN1,CDK5R1,CAMK2B,ARMCX5-GPRASP2,HECW2,RELN,CUL7,RAPGEF2,EPHA4
GO:0021513	BP	spinal cord dorsal/ventral patterning	1.35196e-07	-15.8165	23	17	0.00453092	3752	17256	GLI3,GLI2,NKX2-2,DMRT3,EVX1,SOX1,FOXN4,PAX6,NKX6-1,LHX3,RFX8,DBX1,DLL4,RFX4,CHRD,SHH,NKX6-2
GO:0008045	BP	motor neuron axon guidance	1.35196e-07	-15.8165	23	17	0.00453092	3752	17256	PLXNA1,EPHA4,FGF8,HOXA2,RNF165,LHX4,SEMA3A,ALCAM,NOG,PLXNA4,KIF5C,SLIT2,SLIT1,LHX1,ERBB2,EGR2,LHX3
GO:0001704	BP	formation of primary germ layer	1.41725e-07	-15.7694	115	50	0.0133262	3752	17256	HOXA11,MSGN1,COL4A2,WNT3,SOX7,DUSP5,HMGA2,HAND1,WNT5A,WNT3A,CHRD,PAX2,SCX,LHX1,LAMA3,ITGB4,CRB2,INHBA,FOXC1,COL6A1,LAMB1,ITGA3,SOX2,DUSP2,ITGA8,TBX20,EOMES,SMAD3,MMP2,ITGA7,COL12A1,SOX17,TLX2,FOXC2,MMP15,ITGB5,SIX2,HNF1B,NODAL,FGFR2,EYA1,TAL1,ETV2,ITGA2,FOXF1,NOG,MIXL1,BMP4,EXT2,DUSP4
GO:0007613	BP	memory	1.49e-07	-15.7195	112	49	0.0130597	3752	17256	SLC8A3,HTR2A,SGK1,FGF13,ATXN1,KALRN,GRIN1,SLC17A7,KCNK4,CHRNA7,NTF3,APOE,DRD2,LGMN,SLC8A2,FOXO6,BDNF,CNR1,DRD1,SHANK3,PTEN,MDK,CUX2,CCND2,PRKCZ,HRH1,ITGA8,RELN,NTF4,CAMK4,BRINP1,SHISA7,OXT,KCNK2,SHANK1,ITGA3,LRRN4,ADCY8,TACR1,JPH3,ASIC1,KCNK10,PRNP,LMX1A,ARC,RASGRF1,SLC6A4,ADCY1,OXTR
GO:0060560	BP	developmental growth involved in morphogenesis	1.49e-07	-15.7195	112	49	0.0130597	3752	17256	WNT7B,PRKCZ,SOX9,DDR1,PTK7,EFNA5,VANGL2,NDEL1,HNF1B,BDNF,AUTS2,SLIT2,LHX2,SLIT1,SEMA5B,HOXD13,SHH,TMEM108,RAPH1,BMP4,YAP1,FGFR2,FLRT3,ALCAM,MAP1B,TBX2,TNC,SPRY2,LLPH,EMX1,LHX1,FLRT1,POU4F2,WNT3A,WNT5A,ULK1,NRP2,LRP6,NDN,DCLK1,CSF1,SH3GL2,S1PR1,SFRP2,COBL,SEMA3A,CYFIP2,SFRP1,PLXNA1
GO:0043197	CC	dendritic spine	1.53487e-07	-15.6897	155	62	0.015756	3935	18223	SYNDIG1,ASIC2,MPP2,PDLIM4,IGF2BP1,SEZ6,ARHGAP44,CNN3,DGKI,EPHA4,KCNJ2,HIP1R,SLC8A2,GRIA4,STRN,HPCA,ANKS1B,ADGRB1,SEPT11,KCND2,GPM6A,SHISA8,NEDD4,SHISA9,ITGA8,PTK2,ASAP1,NEURL1,CTTN,GRIN1,ABHD17A,SLC8A3,FARP1,NTRK2,GRIA2,SHANK3,PPP1R9A,MT3,GRID2,DRD2,ARC,PSD,PTEN,CNIH2,SHISA7,APBB1,CDK5R1,KCNN2,SHISA6,SHANK2,LPAR1,EEF2K,MAP1B,SIPA1L1,ITPKA,PALM,CTTNBP2,SHANK1,GRID2IP,NLGN1,SYNPO,APBA2
GO:0060688	BP	regulation of morphogenesis of a branching structure	1.59712e-07	-15.6499	53	29	0.00772921	3752	17256	SIX1,BMP4,SHOX2,NOG,RXRA,WNT2,FGFR2,NTN4,HGF,ETV5,MAGED1,SULF1,WNT2B,SFRP1,SIX4,GDNF,SOX9,GREM1,PDGFA,LHX1,PAX2,HNF1B,SOX8,SHH,HOXD13,SIX2,WNT5A,FGFR1,PAX8
GO:0060579	BP	ventral spinal cord interneuron fate commitment	1.6e-07	-15.648	15	13	0.00346482	3752	17256	GLI3,LHX3,GLI2,NKX2-2,DMRT3,EVX1,DBX1,DLL4,SOX1,FOXN4,PAX6,NKX6-2,NKX6-1
GO:0060581	BP	cell fate commitment involved in pattern specification	1.6e-07	-15.648	15	13	0.00346482	3752	17256	DBX1,EVX1,DMRT3,NKX2-2,GLI2,LHX3,GLI3,NKX6-1,NKX6-2,PAX6,FOXN4,SOX1,DLL4
GO:0032332	BP	positive regulation of chondrocyte differentiation	1.75682e-07	-15.5546	19	15	0.00399787	3752	17256	ACVRL1,SMAD3,RUNX2,LOXL2,SOX6,HOXA11,PKDCC,GLI3,ZBTB16,BMP6,GDF6,SOX9,SOX5,FGF18,BMPR1B
GO:0021514	BP	ventral spinal cord interneuron differentiation	1.78887e-07	-15.5365	17	14	0.00373134	3752	17256	NKX6-1,GATA2,PAX6,NKX6-2,SOX1,FOXN4,DLL4,DMRT3,DBX1,EVX1,LHX3,NKX2-2,GLI2,GLI3
GO:0007266	BP	Rho protein signal transduction	1.91096e-07	-15.4705	82	39	0.0103945	3752	17256	EPS8L1,AGTR1,RHOBTB3,NTN1,RHOD,RHOBTB2,RHOF,BCL6,ROCK1,CELSR1,CDC42EP3,EPS8L2,ARHGAP6,RHOV,CDC42EP4,PAK3,GNA13,COL1A2,ADGRG1,GNA12,RTKN,RND3,RAC2,ARHGAP29,KALRN,ARHGDIG,RND2,ADRA2A,ROPN1B,CDC42EP5,EPS8L3,VANGL2,RIPOR1,RHOU,PDPN,RHOH,NGFR,RHOBTB1,RND1
GO:0060415	BP	muscle tissue morphogenesis	1.91096e-07	-15.4705	82	39	0.0103945	3752	17256	TPM1,FOXC2,ZFPM2,ADARB1,VANGL2,RBPJ,DLL4,BMP2,FOXH1,XIRP2,NOG,MYOM3,BMP4,WNT2,ZFPM1,FGFR2,PROX1,PITX2,HAND1,POU4F1,NRG1,MYLK2,TBX1,BMP10,WNT5A,TGFBR3,FOXC1,SHOX2,S1PR1,LRP2,FZD1,MYF6,RXRA,MYLK,NKX2-5,DSP,TNNI3,CCM2L,TBX20
GO:1901863	BP	positive regulation of muscle tissue development	1.91585e-07	-15.4679	85	40	0.010661	3752	17256	MYF6,EDN1,PIN1,TBX5,SHOX2,ARNTL,GJA1,TBX20,PIM1,ERBB4,CDON,NRG1,RBM24,GREM1,CYP26B1,TGFBR3,WNT3A,BMP10,FGFR1,TBX1,LMOD3,PPARGC1A,GPC1,WNT2,BCL2,FGFR2,BMP4,TBX2,MYOG,MYOCD,MYOD1,FGF9,FGF2,MEF2C,ZFPM2,SOX17,SHH,FAM129B,RBPJ,MIR222
GO:0045778	BP	positive regulation of ossification	1.91585e-07	-15.4679	85	40	0.010661	3752	17256	WNT7B,NELL1,BMP6,ZBTB16,FZD9,MEF2C,WNT4,SMAD3,IFITM1,BMP2,OSR1,MSX2,NPNT,GNAS,LTF,GLI3,BMP4,TFAP2A,WNT10B,HGF,CTHRC1,FAM20C,GPM6B,CALCA,CTNNBIP1,PKDCC,NPPC,RUNX2,BMPR1B,TACR1,ACVR2B,WNT5A,SOX11,PRKD1,GJA1,ID4,CYR61,OXT,OSR2,SFRP2
GO:0010001	BP	glial cell differentiation	1.97388e-07	-15.4381	155	62	0.0165245	3752	17256	TENM4,DAG1,ERBB2,PARD3,SHH,NKX6-2,CNTNAP1,POU3F1,CLU,FGF5,SOX9,DRD1,AHNAK2,PTEN,PHGDH,MYOC,ROR1,SLC8A3,NKX6-1,PAX6,NTRK2,NKX2-2,ADAM22,GLI3,LAMC3,PTPRZ1,CDKN2C,TAL1,ROR2,WASF3,HES5,EMX1,FA2H,PAX2,GPC1,CDH2,NEUROD4,ERCC2,SOX8,SOX11,CD9,CNTN2,POU3F2,LPAR1,NKX2-1,NCMAP,NRG1,MT3,KLF15,EGR2,RELN,NFIB,DTX1,DNER,BOK,ID4,SOX2,MMP24,SOX6,PHOX2B,KRAS,EGFR
GO:0035148	BP	tube formation	2.08378e-07	-15.3839	142	58	0.0154584	3752	17256	SFRP1,VASP,IRX2,COBL,NFIB,EDAR,SFRP2,WNT6,DLC1,LRP2,FZD1,TGM2,SIX1,IRX1,DAB2IP,LRP6,PLXNB2,SOX11,SOX8,CELSR1,WNT5A,APAF1,EDA,PAX2,SALL4,GREM1,GDF7,ALX1,HAND1,GDNF,OVOL2,IRX3,FGF8,PROX1,CTHRC1,RET,FZD6,HES5,FGFR2,FOLR1,BMP4,WNT9B,NOG,PODXL,SHH,LHX2,PAX8,OSR1,LUZP1,PTCH1,HNF1B,NODAL,VANGL2,GRHL2,WNT4,TWIST1,PTK7,SOX9
GO:0032526	BP	response to retinoic acid	2.4e-07	-15.2427	104	46	0.0122601	3752	17256	IGFBP2,CYP26A1,OSR1,RBP4,PTCH1,PTK7,BMP6,SOX9,WNT7B,BRINP2,RET,LRAT,LEP,MYOG,IGF2R,WNT2,FGFR2,YAP1,WNT10B,RARB,WNT9B,NTRK3,WNT5A,GJB3,WNT3A,TBX1,YES1,WNT5B,PAX2,WNT3,TNC,CYP26B1,EPHA3,SLC6A4,PPARG,HOXA2,BRINP1,WNT6,RXRA,OXT,ZNF35,ACER2,AQP3,FZD10,WNT9A,GJA1
GO:0060348	BP	bone development	2.56e-07	-15.178	166	65	0.0173241	3752	17256	FAT4,CSGALNACT1,SULF2,RUNX2,FOXN3,PITX2,CYP26B1,RIPPLY2,FLI1,FGF18,OSR2,FOXC1,SHOX2,COL27A1,SOX9,CDX1,CHAD,TWIST1,MSX2,PAX1,BMP2,ZFPM1,WNT1,FGFR3,TTC9,GLI3,BMP4,TIFAB,MEIS1,FGF8,SMAD9,HOXA11,COL2A1,NPPC,ALPL,DLX5,BMPR1B,SCX,PLS3,SFRP2,HAS2,NPR2,MEF2C,BMP6,COL13A1,COMP,TAL1,MSX1,LRP5,NEUROG1,FGFR2,RARB,GNAS,LTF,TFAP2A,SULF1,FAM20C,SPNS2,SP5,PHOSPHO1,SRC,AXIN2,MYOC,FOXP1,LEP
GO:0040019	BP	positive regulation of embryonic development	2.60787e-07	-15.1596	38	23	0.00613006	3752	17256	WNT3A,FAM129B,OSR1,SHH,PHLDB1,TENM4,LHX1,DAG1,SCX,AMOT,WNT4,DMRT2,SIX4,STOX1,GDNF,WNT2B,OTX2,CLASP2,WNT2,PHLDB2,WNT1,SIX1,FOXA2
GO:0044309	CC	neuron spine	2.63494e-07	-15.1492	157	62	0.015756	3935	18223	CNN3,ARHGAP44,SEZ6,IGF2BP1,PDLIM4,MPP2,ASIC2,SYNDIG1,KCNJ2,HIP1R,DGKI,EPHA4,HPCA,GRIA4,STRN,SLC8A2,SHISA8,NEDD4,GPM6A,KCND2,SEPT11,ANKS1B,ADGRB1,GRIA2,NTRK2,FARP1,SLC8A3,ABHD17A,GRIN1,CTTN,ASAP1,NEURL1,PTK2,SHISA9,ITGA8,CNIH2,SHISA7,PSD,PTEN,DRD2,ARC,GRID2,MT3,PPP1R9A,SHANK3,PALM,CTTNBP2,ITPKA,SIPA1L1,MAP1B,EEF2K,LPAR1,SHANK2,SHISA6,KCNN2,CDK5R1,APBB1,APBA2,SYNPO,NLGN1,GRID2IP,SHANK1
GO:0003151	BP	outflow tract morphogenesis	2.68108e-07	-15.1319	71	35	0.00932836	3752	17256	FGF8,TBX2,NOG,RARB,BMP4,ZFPM1,EYA1,FGFR2,FOLR1,HAND2,RBPJ,CLDN5,FOXH1,MSX2,PARVA,SOX17,TWIST1,NPY1R,ZFPM2,MEF2C,NKX2-5,SMAD6,TBX20,NRP2,SIX1,LRP2,FZD1,SFRP2,TBX1,TGFBR3,NPY5R,WNT5A,SOX11,SOX18,PITX2
GO:0009798	BP	axis specification	2.79558e-07	-15.0901	89	41	0.0109275	3752	17256	PTCH1,NODAL,SIX2,SHH,WT1,TDRD5,GPC3,CDX1,CITED1,CDX2,WNT7A,HOXD8,PAX6,TIFAB,BMP4,WNT1,PCSK6,NEUROG1,PKD1L1,LRP5,LHX1,PLD6,WNT5A,RIPPLY2,NRARP,PITX2,WNT3,SMAD6,OTX2,BCOR,LRP4,COBL,IRX4,MDFI,SFRP1,FOXA2,VAX2,BASP1,LRP6,WNT6,SIX3
GO:0010810	BP	regulation of cell-substrate adhesion	3.44e-07	-14.8825	191	72	0.0191898	3752	17256	ONECUT2,PTK2,CAMSAP3,PIK3R1,MIR503,EMP2,VWC2,GCNT2,PLEKHA2,CRKL,UTRN,FBLN2,PLG,DOCK1,VEGFC,RAC2,ACVRL1,PHLDB2,MYOC,SRC,CCDC80,CLASP2,CCL25,EPHA3,KANK1,GREM1,FERMT1,EDIL3,LIMS1,CDKN2A,DAPK3,ROCK1,ITGA3,ACER2,CSF1,DLC1,HAS2,SFRP1,NDNF,NEXMIF,ONECUT1,PRKCZ,PDPN,DDR1,SMAD3,EFNA5,KDR,PTEN,WNT4,DAG1,COL16A1,ALOX15,NPNT,RREB1,FOXF1,FBLN1,BCL2,DMTN,WNT1,SPOCK1,OLFM4,GPM6B,COL26A1,ARHGAP6,CCL28,ACTN4,EGFL…
GO:0060042	BP	retina morphogenesis in camera-type eye	3.52253e-07	-14.8589	49	27	0.00719616	3752	17256	TFAP2B,IRX5,PROX1,NECTIN3,FOXN4,FJX1,CDON,LRP5,VSX1,PROM1,LRP6,TFAP2A,RBP4,PTPRM,MEGF11,SDK2,SOX8,PTF1A,LHX1,SDK1,ATP8A2,DIO3,USH1C,SOX9,TOPORS,TSPAN12,HCN1
GO:2000311	BP	regulation of AMPA receptor activity	3.69131e-07	-14.8121	24	17	0.00453092	3752	17256	CACNG2,SHISA6,CACNG7,CNIH2,RELN,SHISA7,SHANK1,CNIH3,SHISA8,SHISA9,SHANK2,ARC,NLGN1,MEF2C,SHANK3,CACNG8,CACNG4
GO:0048167	BP	regulation of synaptic plasticity	3.8694e-07	-14.765	171	66	0.0175906	3752	17256	SHISA6,SLC8A3,SNAP25,GRIN1,NR2E1,GRID2,PPP1R9A,SLC8A2,SYNPO,SHISA8,DBN1,SHISA9,SYT12,KCNB1,PTEN,CPLX2,DRD1,NLGN1,TNR,NEUROD2,HRH1,PRKCZ,EPHA4,NSG1,GRIN2D,GRID2IP,VGF,ADGRB1,KRAS,CBLN1,CAMK2B,NFATC4,RIMS4,RIMS1,ARC,PRNP,NTRK2,CNTN4,CHRNA7,KALRN,DRD2,APOE,LGMN,SNAP47,MEF2C,SHANK3,GRIK2,ITPKA,NEURL1,RAPGEF2,RELN,STAR,UNC13A,SHISA7,SHANK1,MPP2,SERPINE2,JPH3,SIPA1L1,EGR2,SHANK2,RASGRF1,NSMF,FGF14,DGKI…
GO:0071300	BP	cellular response to retinoic acid	4.0087e-07	-14.7296	69	34	0.00906183	3752	17256	WNT7B,SOX9,PTK7,OSR1,NTRK3,WNT9B,RARB,WNT10B,FGFR2,YAP1,WNT2,LEP,MYOG,RET,BRINP2,SLC6A4,EPHA3,CYP26B1,TNC,WNT3,PAX2,WNT5B,TBX1,YES1,WNT5A,WNT3A,GJB3,WNT9A,FZD10,ZNF35,WNT6,BRINP1,HOXA2,PPARG
GO:0061351	BP	neural precursor cell proliferation	4.13078e-07	-14.6996	72	35	0.00932836	3752	17256	KCNA1,WNT7A,KIF1A,FZD9,EPHB1,DBN1,DIXDC1,SOX5,SHH,MELK,LHX5,GLI3,FGFR2,WNT2,WNT1,EML1,FZD6,FGF13,IGF2BP1,FGF8,POU3F2,POU3F3,GBX2,EMX2,DAGLA,ARX,NEUROD4,FGFR1,WNT3A,PLXNB2,RORA,TEAD3,ID4,SIX3,FABP7
GO:0048636	BP	positive regulation of muscle organ development	4.21308e-07	-14.6799	84	39	0.0103945	3752	17256	TBX20,PIM1,CDON,ERBB4,MYF6,PIN1,EDN1,ARNTL,TBX5,SHOX2,GJA1,FGFR1,TGFBR3,BMP10,WNT3A,LMOD3,TBX1,GPC1,NRG1,GREM1,RBM24,CYP26B1,TBX2,MYOCD,MYOG,FGF9,MYOD1,BCL2,FGFR2,WNT2,BMP4,SHH,FAM129B,MIR222,RBPJ,MEF2C,ZFPM2,FGF2,SOX17
GO:0045844	BP	positive regulation of striated muscle tissue development	4.21308e-07	-14.6799	84	39	0.0103945	3752	17256	MYOCD,MYOG,FGF9,MYOD1,TBX2,BMP4,BCL2,FGFR2,WNT2,MIR222,RBPJ,SHH,FAM129B,SOX17,ZFPM2,MEF2C,FGF2,CDON,ERBB4,TBX20,PIM1,ARNTL,TBX5,SHOX2,GJA1,MYF6,PIN1,EDN1,LMOD3,TBX1,GPC1,FGFR1,TGFBR3,WNT3A,BMP10,CYP26B1,RBM24,NRG1,GREM1
GO:0060425	BP	lung morphogenesis	4.34574e-07	-14.6489	44	25	0.00666311	3752	17256	KRAS,TCF21,YAP1,FGFR2,BMP4,NOG,FOXF1,FGF8,LIF,ESRP2,GRHL2,VANGL2,SPRY2,NKX2-1,TNC,PITX2,SOX9,WNT7B,DLG5,SHH,SOX11,FOXA1,CELSR1,DAG1,NODAL
GO:0060041	BP	retina development in camera-type eye	4.69531e-07	-14.5715	135	55	0.0146588	3752	17256	ATOH7,FJX1,RET,TFAP2B,PAX6,NECTIN3,IRX5,PROX1,NTRK2,RARB,PDGFRA,LAMC3,GNAT1,TFAP2A,NDP,GPM6A,SLC17A7,LRP5,NR2E1,ACVRL1,SMARCD3,LPCAT1,ATP8A2,SDK1,RBP4,LHX2,TUB,SDK2,MEGF11,SOX9,TSPAN12,RAB11FIP4,FOXN4,CDON,PROM1,LRP6,NEUROD1,GRM6,VAX2,VSX1,BMPR1B,LHX1,RP1L1,PTF1A,PAX2,ACVR2B,DIO3,NEUROD4,POU4F2,SOX8,PTPRM,TOPORS,HCN1,HPCA,USH1C
GO:0003231	BP	cardiac ventricle development	4.74e-07	-14.562	122	51	0.0135928	3752	17256	FGFRL1,MYOCD,PROX1,FOXF1,NOG,BMP4,GATA4,ZFPM1,FGFR2,HAND2,SMARCD3,RBPJ,LUZP1,DLL4,FOXH1,PAX8,XIRP2,PRDM1,TPM1,PTK7,FOXC2,MEF2C,ZFPM2,VANGL2,GRHL2,DSP,NKX2-5,SMAD6,TNNI3,CCM2L,TBX20,SCN5A,FOXC1,TBX5,CYR61,KCNK2,LRP2,FZD1,SFRP2,RXRA,SALL4,GREB1L,WNT5A,NPY5R,BMP10,TGFBR3,SOX11,PITX2,POU4F1,HAND1,NRG1
GO:0022898	BP	regulation of transmembrane transporter activity	4.85102e-07	-14.5389	238	85	0.0226546	3752	17256	ADRA2A,CNIH3,OSR1,SHISA8,SHISA9,CRHBP,PTEN,NLGN1,PPIF,KCNIP2,TWIST1,SHISA6,KCNS2,REM1,SELENON,KCNC2,KCNS1,JPH1,BCL2,DAPK1,HECW1,TCAF1,WNK2,JPH2,ACTN4,ARC,PLCG2,MIR153-2,HPCA,PRNP,ADRA1D,PTPN3,CACNB3,CNIH2,ANK2,FGF12,HRC,ANK3,DRD4,GPR35,FXYD4,SHANK3,MEF2C,NEDD4,KIF5B,KCNA1,WNK3,WNK4,CACNG4,ABCB1,SCN1B,OPRM1,CACNA1D,DRD2,FHL1,UTRN,GALR2,PPARGC1A,STIM2,JPH3,CRHR1,SHANK2,RASGRF1,CACNB2,FGF14,CALM3,SC…
GO:0045216	BP	cell-cell junction organization	4.9583e-07	-14.517	172	66	0.0175906	3752	17256	MPP7,NECTIN3,SRC,PTPRK,CADM3,CDH1,FERMT2,ITGA2,CDH17,SORBS1,CNTNAP1,GJB2,INAVA,CLDN5,CAMSAP3,PIP5K1C,CDH22,CDH8,PARD6G,CDH7,PKN2,CDH12,DLC1,UGT8,GJA1,MARVELD2,LSR,CD9,TJP1,CTTN,STRN,CDH3,BCL2,PRTN3,RAB13,CLDN3,OCLN,AJUBA,CXADR,XIRP2,CLDN1,PARD3,DLG5,MICALL2,SDK2,CLDN6,CDH4,LIMS2,SDK1,GRHL2,SMAD3,EPB41L3,ANK2,GJC1,PLEKHA7,RAMP2,MARVELD3,DSP,RHOD,LAMA5,DSG2,CDH2,ACTN4,CADM2,ARHGAP6,CRB3
GO:0005581	CC	collagen trimer	5e-07	-14.5087	88	40	0.0101652	3935	18223	C1QL4,COLEC10,COL21A1,C1QL2,COL16A1,COL19A1,C1QL3,COL12A1,COL13A1,C1QTNF5,C1QTNF3,COL4A4,COL9A3,CTHRC1,MARCO,C1QTNF9B,COL26A1,COL6A1,SCARA3,CCBE1,C1QL1,COL18A1,GLDN,TNXB,COL11A2,LOX,COL1A2,COL25A1,COL14A1,MBL2,COL15A1,COL2A1,EMID1,COL5A1,COL6A2,C1QTNF1,EDA,EMILIN1,COL27A1,COL4A2
GO:0045926	BP	negative regulation of growth	5.31167e-07	-14.4482	242	86	0.0229211	3752	17256	MSX1,ADRB3,ACVRL1,TNK1,FHL1,MT1M,FGF13,ENPP1,ESR2,RTN4R,PTK2,SMARCA2,LGMN,RBP4,DACT3,TP73,APBB1,WT1,OSGIN2,MAPK11,SFRP2,RAI1,MT1H,GJA1,CAMP,SFRP1,PSRC1,PPARG,CDHR2,GREM1,MT3,SLC6A4,GAL,BMP10,CDKN2A,SERPINE2,BCL2,FGFR3,NOG,BMP4,CDKN2C,SCGB3A1,MEIS1,STC2,IGFBP5,PTPRS,PPP2CA,PTEN,MT1E,SMAD3,SOX17,EPHA7,TNR,GPC3,TP53TG5,SLIT2,ELANE,PTCH1,WFDC1,FBP1,KCNK2,WWC1,INHBA,CDK5R1,TLL2,BCL6,TBX5,SPP1,MT1A,MT1…
GO:0034330	BP	cell junction organization	5.55582e-07	-14.4032	200	74	0.0197228	3752	17256	ITGB4,CDH2,DSG2,LAMA5,CRB3,ARHGAP6,CADM2,ACTN4,DSP,MARVELD3,FLNC,PLEKHA7,RAMP2,ANK2,GJC1,EPB41L3,VASP,RHOD,PLEC,SDK1,FBLIM1,CDH4,LIMS2,CLDN6,SDK2,MICALL2,DLG5,XIRP2,CLDN1,PARD3,SMAD3,GRHL2,CTTN,STRN,TJP1,CXADR,AJUBA,OCLN,CLDN3,RAB13,PRTN3,BCL2,CDH3,LAMA3,LIMS1,CD9,LSR,CDH12,PKN2,PARD6G,CDH8,CDH7,CDH22,MARVELD2,GJA1,DLC1,UGT8,CLDN5,GJB2,INAVA,CNTNAP1,SORBS1,CDH17,CAMSAP3,PIP5K1C,CDH1,CADM3,PTPRK,S…
GO:0042692	BP	muscle cell differentiation	5.79741e-07	-14.3607	246	87	0.0231876	3752	17256	DNER,ITGA8,SGCG,NKX2-5,ANK2,RAMP2,FLNC,MYF6,SMYD3,KRAS,TBX5,KRT19,NFATC4,RORA,WNT3A,FHL2,CDH2,NEBL,TBX1,FHOD3,PITX2,SDC1,SYNE1,TBX2,PROX1,UCHL1,SELENON,LMNA,IGF2,IGFBP5,CACNA1H,TANC1,KLHL40,WNT1,SMARCD3,TMOD3,BMP4,MYOF,GATA4,CXADR,PDGFRA,FOXF1,NPNT,SHH,NPHS1,BIN1,BMP2,NFATC2,WNT4,SOX9,SGCZ,CFL2,CDON,KCNH1,SPEG,AVPR1A,RXRA,ADAM12,MYEF2,SOX6,SIX1,NKX2-6,MYH11,CAPN2,BMP10,LMOD3,MYLK2,NRG1,TNNT1,SIX4…
GO:1900006	BP	positive regulation of dendrite development	5.9954e-07	-14.3271	67	33	0.00879531	3752	17256	OBSL1,PAK3,VAMP7,APOE,KALRN,FOXO6,DLG5,PPP1R9A,ITPKA,SHANK3,NLGN1,CUX2,RELN,COBL,SEZ6,CUL7,NEURL1,EPHA4,DAB2IP,CAMK2B,SHANK1,IL1RAP,C21orf91,ARMCX5-GPRASP2,PTPRD,EEF2K,PACSIN1,BHLHB9,CUX1,LPAR1,NRG1,LLPH,SHANK2
GO:0051966	BP	regulation of synaptic transmission, glutamatergic	6.17298e-07	-14.2979	70	34	0.00906183	3752	17256	GRM6,SHANK1,EGFR,RELN,UNC13A,CACNG7,ADCYAP1,GRM4,CACNG2,DGKI,CACNG8,OXTR,NRXN1,ADRA1D,SHANK2,CDH2,SERPINE2,UCN,DRD2,KALRN,ROR2,GRIK1,HTR2A,CACNG4,HTR1B,TNR,GRM8,CNR1,DRD1,SHANK3,NLGN1,GRIK2,MEF2C,NTRK1
GO:0008344	BP	adult locomotory behavior	6.33147e-07	-14.2726	76	36	0.00959488	3752	17256	EPHA4,EFNB3,SEZ6,EN1,GRIN2D,SEZ6L,NTF4,HOXD10,SPTBN4,FGF12,DMRT3,FOXA2,NPC1,GBX1,GDNF,CNTN2,UCHL1,ZIC1,KALRN,GRIN1,DRD2,TRH,ADAM22,PREX2,DRD4,CXCL12,SNCG,CCND2,DMBX1,OPRD1,GLRB,DRD1,CHL1,NR4A2,HOXD9,DAB1
GO:0007163	BP	establishment or maintenance of cell polarity	6.74747e-07	-14.2089	187	70	0.0186567	3752	17256	FRMD4A,DLG3,LMNA,BRSK2,FOXF1,PARD3,LHX2,MAP2,SHH,DLG5,SYNE2,NDEL1,EPHB1,MARK1,SCARF2,RND1,PRKCZ,DLG2,RHOBTB3,FOXJ1,WWC1,RHOD,TCF15,SPN,CAP2,UST,RHOF,WNT5A,MOS,SFRP5,KIF25,SIPA1L3,CDK5RAP2,CYP26B1,CRB3,MPP7,PAX6,FGF13,MAP1B,CLASP2,RND3,HES5,FRMD4B,PARVA,RND2,FSCN2,WNT7A,RHOU,CAMSAP3,FAT1,CDX2,VANGL2,RHOBTB1,WNT7B,PTK2,PTK7,ANK1,JAM3,PARD6G,MTCL1,CRB2,PARD3B,AMOTL2,RHOBTB2,RAB11FIP2,AMOT,FERMT1,SPR…
GO:0060850	BP	regulation of transcription involved in cell fate commitment	6.82e-07	-14.1982	16	13	0.00346482	3752	17256	NKX6-1,NKX6-2,RORA,PPARG,DLX1,PROX1,PAX6,ETV2,SOX17,NR2F2,EVX1,LBX1,CHD5
GO:0048333	BP	mesodermal cell differentiation	6.82172e-07	-14.198	27	18	0.00479744	3752	17256	HOXA11,FOXC2,HMGA2,WNT3A,SIX2,NODAL,PAX2,ITGB4,EYA1,TAL1,FGFR2,INHBA,FOXF1,ETV2,ITGA2,BMP4,ITGA3,ITGA8
GO:0021761	BP	limbic system development	7.29533e-07	-14.1309	101	44	0.0117271	3752	17256	WNT3A,FGFR1,CDK5R2,TBR1,EMX2,OTP,ALK,SLC32A1,LMX1A,POU3F2,PITX2,NKX2-1,BCAN,NEFL,SEMA3A,RELN,ETS1,GSX1,CDK5R1,NEUROD1,HAP1,ID4,NKX2-6,SOX3,ALDH1A3,DLX1,RAX,DRD1,PTPRS,MDK,PTEN,KCNA1,KIF5B,ANXA3,UBA6,PROX1,FGF13,FGFR2,NR2E1,FOXB1,TMEM108,GLI3,LHX5,DRD2
GO:0021522	BP	spinal cord motor neuron differentiation	7.65e-07	-14.0833	32	20	0.00533049	3752	17256	NKX6-1,TBX20,PAX6,MDGA2,LHX4,MNX1,HOXD10,LBX1,GLI2,NKX2-2,GLI3,OLIG3,NKX6-2,SHH,GBX1,PTCH1,HOXC10,ISL2,PHOX2A,LHX3
GO:0048640	BP	negative regulation of developmental growth	8.01531e-07	-14.0367	95	42	0.011194	3752	17256	WNT3,MT3,GAL,SLC6A4,DRAXIN,WNT5A,SEMA3D,WNT3A,SOCS2,SFRP2,MAPK11,KCNK2,WWC1,SPP1,TBX5,GJA1,TLL2,RAI1,CDK5R1,EPHA4,SEMA5A,SFRP1,NTN1,FSTL4,SEMA3A,PTEN,PTPRS,PTK2,TNR,RTN4R,EPHA7,TP73,LGMN,RBP4,PTCH1,ADRB3,BMP4,FGFR3,NOG,STC2,MEIS1,FGF13
GO:0099173	BP	postsynapse organization	8.12564e-07	-14.0231	59	30	0.00799574	3752	17256	NRXN2,LGMN,WNT5A,CDH2,EPHB1,ARC,SHANK2,CTNND2,PTEN,NLGN1,SHANK3,GLRB,WNT7A,ZNF365,PRNP,NRXN1,GDNF,ITPKA,GPHN,ETV5,PAK3,RELN,CTTN,LRP4,CHRNA7,TANC1,SHANK1,ITGA3,APOE,TMEM108
GO:0006836	BP	neurotransmitter transport	8.48866e-07	-13.9794	188	70	0.0186567	3752	17256	SYT10,SYT9,STX1B,NRXN2,SNPH,DGKI,SLC6A4,NRXN1,SLC18A2,SLC6A1,SLC1A2,UNC13A,SLC6A2,SLC7A11,SLC1A3,SYK,SLC18A3,SLC6A5,SYT2,GAD2,SLC6A8,SYT5,PPFIA4,CADPS2,SLC6A20,WNT7A,C2CD4B,PIP5K1C,SNAP47,GAD1,C2CD4C,SYT8,SEC14L1,SV2B,HRH3,SLC6A15,RIMS4,SYN2,CACNA1B,TRIM9,CPLX1,SV2C,BAIAP3,RIMS1,SLC32A1,SLC44A5,SYT14,PPFIA2,ADCYAP1,DOC2A,GRM4,SLC6A3,EDN1,PCLO,SLC44A2,SLC22A3,SYT12,SLC36A2,NLGN1,CPLX2,SEPT5,PTPRN2…
GO:0021987	BP	cerebral cortex development	9.01334e-07	-13.9194	108	46	0.0122601	3752	17256	PAX6,NTRK2,FGF13,ADGRG1,TACC1,GRIN1,NR2E1,HTR6,GLI3,C16orf45,FOXP2,LHX2,SLIT2,SYNE2,NDEL1,LHX6,DIXDC1,PTPRS,EOMES,TACC2,MDK,FOXG1,ATOH1,DAB1,NEFL,RELN,SEMA3A,CDON,EGFR,LAMB1,CDK5R1,LRP6,DAB2IP,NPY,PAX5,DMRTA2,TBR1,CDK5R2,EMX1,EMX2,CDH2,ARX,FAT4,POU3F3,POU3F2,NKX2-1
GO:0003705	MF	transcription factor activity, RNA polymerase II distal enhancer sequence-specific binding	1.05757e-06	-13.7595	100	43	0.0116216	3700	17224	GTF2IRD1,FOXC1,FOXC2,VGLL3,MYOG,ZFHX3,BACH2,MYF6,ZBTB16,FOXF2,GATA5,NFATC1,POU4F1,NR5A2,HOXC4,SCX,MYOD1,HNF1B,PROX1,PKNOX1,FOXH1,VGLL2,MEOX2,NKX2-1,MIXL1,BHLHE41,NR5A1,SIX6,CDX1,SIX3,NFIX,ARX,MEF2C,SOX7,MEIS1,NKX2-5,FOXF1,SPIB,SOX9,HOXB5,SPI1,SOX17,ESRRB
GO:0072175	BP	epithelial tube formation	1.05811e-06	-13.759	128	52	0.0138593	3752	17256	SFRP1,IRX2,VASP,COBL,FZD1,LRP2,DLC1,WNT6,SFRP2,LRP6,SIX1,IRX1,CELSR1,APAF1,WNT5A,SOX11,SOX8,PLXNB2,SALL4,PAX2,GREM1,OVOL2,GDNF,HAND1,ALX1,GDF7,RET,CTHRC1,IRX3,FGF8,PROX1,FOLR1,FGFR2,FZD6,HES5,NOG,PODXL,WNT9B,BMP4,OSR1,PAX8,LHX2,NODAL,HNF1B,PTCH1,LUZP1,WNT4,VANGL2,GRHL2,SOX9,PTK7,TWIST1
GO:0060070	BP	canonical Wnt signaling pathway	1.07154e-06	-13.7464	99	43	0.0114606	3752	17256	SFRP1,FRZB,WNT2B,NKX2-5,FZD1,SFRP2,TCF7L1,WNT9A,LRP6,HOXB9,FZD10,CCND1,WNT5A,WNT10A,WNT3A,SFRP5,WNT3,FZD8,SDC1,PTPRU,TCF7L2,FGF8,WNT2,LRP5,CDH3,NDP,FZD6,WNT1,WNT9B,TCF7,WNT10B,SHH,PLPP3,DIXDC1,FZD9,WNT7A,WNT4,PTEN,SMAD3,SOX17,NR4A2,WNT7B,PTK7
GO:0072048	BP	renal system pattern specification	1.07805e-06	-13.7404	9	9	0.00239872	3752	17256	FOXD1,HES5,IRX1,BMP4,PAX8,IRX2,OSR1,IRX3,PAX2
GO:0061004	BP	pattern specification involved in kidney development	1.07805e-06	-13.7404	9	9	0.00239872	3752	17256	FOXD1,HES5,IRX1,BMP4,IRX2,OSR1,PAX8,IRX3,PAX2
GO:0097120	BP	receptor localization to synapse	1.08285e-06	-13.7359	30	19	0.00506397	3752	17256	GPHN,NSG1,DLG3,CACNG2,RELN,CACNG7,SNAP25,STX1B,KIF5C,ARHGAP44,ANKS1B,NLGN1,KIF5A,CEP112,SNAP47,CACNG4,KIF5B,DLG2,CACNG8
GO:0005539	MF	glycosaminoglycan binding	1.09212e-06	-13.7274	216	77	0.0208108	3700	17224	PTCH1,PCOLCE2,NOD1,CHODL,PGLYRP3,PCSK6,FGF9,NLRP3,LXN,MMP7,ADGRG1,FSTL1,FGFR1,BMP4,NRP2,PGLYRP1,ANOS1,LTBP4,TGFBR3,HAPLN3,MDK,CEMIP2,COL13A1,SUSD5,NDNF,SHH,ADAMTS3,SERPINE2,LTF,SOD3,PTPRF,CHRD,COL25A1,HABP2,RTN4R,ADAMTS15,TNXB,HAPLN1,SLIT2,AGRN,CCDC80,VCAN,FGFRL1,RSPO1,SEMA5A,ACAN,EVA1C,TNFAIP6,FBN1,PRNP,SOST,LPL,EGFLAM,ELANE,COMP,ADAMTSL5,SELP,ADAMTS1,GREM2,ADAMTS8,LIPG,PF4,MPO,COL5A1,PTPRS,CYR6…
GO:0021795	BP	cerebral cortex cell migration	1.15111e-06	-13.6748	43	24	0.00639659	3752	17256	DIXDC1,ARX,LHX6,NDEL1,SYNE2,CDK5R2,SLIT2,NKX2-1,POU3F2,DAB1,POU3F3,FOXG1,RELN,FGF13,SEMA3A,ADGRG1,GLI3,C16orf45,CDK5R1,LAMB1,DAB2IP,EGFR,HTR6,NR2E1
GO:0072215	BP	regulation of metanephros development	1.21426e-06	-13.6214	23	16	0.00426439	3752	17256	WT1,PAX8,PDGFA,HNF1B,PAX2,CITED1,FAT4,GDNF,LIF,RET,YAP1,PDGFB,BMP4,WNT9B,BASP1,EGR1
GO:0032412	BP	regulation of ion transmembrane transporter activity	1.242e-06	-13.5988	232	82	0.021855	3752	17256	NLGN1,PPIF,KCNIP2,CRHBP,PTEN,CNIH3,OSR1,ADRA2A,SHISA9,SHISA8,TCAF1,DAPK1,HECW1,REM1,KCNC2,SELENON,KCNS2,SHISA6,KCNS1,JPH1,PRNP,HPCA,MIR153-2,ACTN4,ARC,PLCG2,ADRA1D,PTPN3,WNK2,JPH2,FGF12,HRC,CACNB3,ANK2,CNIH2,SHANK3,MEF2C,WNK4,ABCB1,CACNG4,NEDD4,KIF5B,KCNA1,WNK3,DRD4,ANK3,FXYD4,GPR35,CACNA1D,UTRN,DRD2,FHL1,OPRM1,SCN1B,CACNB2,SHANK2,RASGRF1,RNF207,SCN4B,CALM3,FGF14,GAL,CACNG8,GALR2,STIM2,JPH3,CRHR1…
GO:0061001	BP	regulation of dendritic spine morphogenesis	1.38707e-06	-13.4883	38	22	0.00586354	3752	17256	EPHA4,PAK3,EFNA1,RELN,ARMCX5-GPRASP2,KALRN,SRCIN1,CAMK2B,CDK5R1,PPP1R9A,BHLHB9,ARHGAP44,EEF2K,ARC,CUX2,PTEN,SIPA1L1,SHANK3,LZTS3,NLGN1,ITPKA,NGEF
GO:0007492	BP	endoderm development	1.40191e-06	-13.4777	75	35	0.00932836	3752	17256	INHBA,SOX2,COL6A1,LAMB1,ZFP36L1,TBX20,DUSP2,PAX9,COL4A2,ARC,HMGA2,NKX2-1,SOX7,DUSP5,LAMA3,LHX1,BMP4,GATA4,MIXL1,EXT1,NOG,LAMC1,FGF8,DUSP4,ITGA7,SMAD3,MMP2,EOMES,MMP15,COL12A1,SOX17,ONECUT1,ITGB5,NODAL,HNF1B
GO:0022037	BP	metencephalon development	1.48719e-06	-13.4186	100	43	0.0114606	3752	17256	CBLN1,NEUROD1,FOXC1,HAP1,OTX1,LRP6,CDK5R1,EN1,MYO16,SEZ6L,SCN5A,KCNC1,SEZ6,LPAR1,KNDC1,PHOX2A,LMX1A,GBX2,CNTN1,ZNF365,PPARGC1A,SERPINE2,PTF1A,RFX4,LHX1,CDK5R2,RORA,LHX5,GLI2,GRID2,WNT1,BCL2,GRIN1,SPTBN2,PROX1,NEUROD2,DAB1,SSTR3,MDK,WNT7A,PTPRS,NANOS1,FOXP2
GO:0035116	BP	embryonic hindlimb morphogenesis	1.5207e-06	-13.3963	28	18	0.00479744	3752	17256	FGF8,MSX1,ALX3,OSR2,RARB,GNAS,BMP4,MSX2,OSR1,SHH,AFF3,WNT7A,WNT3,ALX4,ZBTB16,TWIST1,GPC3,PITX2
GO:0001649	BP	osteoblast differentiation	1.65514e-06	-13.3116	123	50	0.0133262	3752	17256	TNC,BMP3,CREB3L1,DLX5,MRC2,ALPL,RUNX2,WNT3,FHL2,ADAR,CHRD,SOX8,PTH1R,WNT3A,CYR61,ITGA11,SPP1,SHOX2,SOX2,GJA1,COL6A1,FZD1,IGFBP3,HOXA2,SFRP1,BMP6,TWIST1,SMAD3,MEF2C,BMP2,CLEC5A,FIGNL1,SHH,GDF10,MSX2,BMP4,GLI2,NOG,TPM4,EPHA2,LRP5,IGF2,PTHLH,HSD17B4,MYOC,IGFBP5,FGF9,VCAN,DHH,RRAS2
GO:0048483	BP	autonomic nervous system development	1.70668e-06	-13.281	41	23	0.00613006	3752	17256	TLX2,PHOX2A,INSM1,GDNF,ADARB1,EGR2,GBX2,NTRK1,TBX1,SOX8,SOX11,HES3,TFAP2A,SIX1,NRP2,PLXNA4,HAND2,PHOX2B,GFRA3,SEMA3A,KIF26A,TFAP2B,RET
GO:0003407	BP	neural retina development	1.82293e-06	-13.2151	55	28	0.00746269	3752	17256	PROM1,NEUROD1,TFAP2A,SLC17A7,GPM6A,VSX1,SMARCD3,FOXN4,ATOH7,FJX1,TFAP2B,IRX5,TOPORS,SOX9,TSPAN12,HCN1,USH1C,RAB11FIP4,LHX1,PTF1A,ATP8A2,SDK1,DIO3,NEUROD4,SOX8,PTPRM,SDK2,MEGF11
GO:0007218	BP	neuropeptide signaling pathway	1.92147e-06	-13.1624	104	44	0.0117271	3752	17256	KISS1R,NXPH4,RAPGEF2,ADCYAP1,SORCS1,NPY,NPW,QRFPR,NPBWR2,RXFP3,PPY,GPR83,POMC,UTS2R,GALR3,PROKR2,GALR2,NPY5R,UCN,GLRA3,GAL,CALCA,SSTR4,NTSR2,GALR1,OPRM1,PRLHR,GPR149,CARTPT,NMU,NXPH3,PYY2,PTH2,SORCS2,ECEL1,NPB,PCSK1N,PYY,NXPH2,SSTR3,OPRD1,GPR143,NPY1R,GLRB
GO:0048557	BP	embryonic digestive tract morphogenesis	1.95017e-06	-13.1476	19	14	0.00373134	3752	17256	GLI3,PITX2,TCF7,SHOX2,FOXF1,PDGFRA,OVOL2,TCF21,FGFR2,HNF1B,RBPMS2,SOX11,SHH,SIX2
GO:0009880	BP	embryonic pattern specification	2.06337e-06	-13.0912	64	31	0.00826226	3752	17256	WNT1,PCSK6,FGFR2,NEUROG1,BASP1,LRP6,TIFAB,SMAD6,ERBB4,NOTO,RIPPLY3,COBL,HOXD8,SEMA3A,MSGN1,SMAD3,CITED1,MEOX2,WNT7A,ZBTB16,NRARP,WT1,SHH,SIM2,PLD6,RIPPLY2,TDRD5,WNT5A,PTCH1,LHX1,NODAL
GO:0021521	BP	ventral spinal cord interneuron specification	2.06594e-06	-13.0899	11	10	0.00266525	3752	17256	SOX1,PAX6,NKX6-2,NKX6-1,GLI3,LHX3,GLI2,DMRT3,EVX1,DBX1
GO:0060573	BP	cell fate specification involved in pattern specification	2.06594e-06	-13.0899	11	10	0.00266525	3752	17256	DBX1,EVX1,DMRT3,GLI3,GLI2,LHX3,NKX6-2,PAX6,NKX6-1,SOX1
GO:0001078	MF	transcriptional repressor activity, RNA polymerase II proximal promoter sequence-specific DNA binding	2.08157e-06	-13.0824	142	55	0.0148649	3700	17224	ZFHX3,GSC,NEUROG3,NFXL1,KLF8,PRDM1,NFX1,E2F8,FEZF1,TBX2,NFATC2,NR2E1,NACC2,TFAP2C,ZFPM2,HES2,ZBTB7A,BCL11A,ZFPM1,HES3,EN1,HAND1,PROX1,SOX6,JDP2,HELT,FOXP2,NFATC4,KCNIP3,HES5,NKX6-1,TFAP2A,MYEF2,FOXQ1,INSM1,NR2F1,OVOL1,NKX3-2,BHLHE41,SCRT2,POU4F2,ZNF536,HOXA2,ZFP90,SPI1,CUX2,ZNF281,DLX4,TBX15,GFI1,TCF21,MLXIPL,NKX6-2,HMGA2,PRRX1
GO:0001707	BP	mesoderm formation	2.09283e-06	-13.077	67	32	0.00852878	3752	17256	NODAL,SIX2,FOXC2,TLX2,SMAD3,EOMES,EXT2,BMP4,FOXF1,NOG,ITGA2,ETV2,EYA1,TAL1,FGFR2,ITGB4,PAX2,SCX,CHRD,WNT3A,WNT5A,HAND1,HMGA2,WNT3,MSGN1,HOXA11,ITGA8,TBX20,ITGA3,FOXC1,INHBA,CRB2
GO:0061217	BP	regulation of mesonephros development	2.11476e-06	-13.0666	26	17	0.00453092	3752	17256	GDNF,SOX9,SIX4,GREM1,PAX2,HNF1B,LHX1,SIX2,WT1,SOX8,PAX8,BMP4,SIX1,BASP1,NOG,MAGED1,WNT2B
GO:0009954	BP	proximal/distal pattern formation	2.2261e-06	-13.0153	31	19	0.00506397	3752	17256	IRX3,IRX2,EN1,SP8,LRP4,HES5,HOXD10,SIX3,GLI3,IRX1,GLI2,DLX1,OSR1,NODAL,GREM1,HOXC10,HOXA11,CYP26B1,HOXD9
GO:0008016	BP	regulation of heart contraction	2.30876e-06	-12.9788	246	85	0.0226546	3752	17256	GLP1R,FXYD4,HCN4,CACNG4,TPM1,NPR2,FGF13,CTGF,SCN1B,IRX5,ATP1A3,DRD2,KCNQ1,CACNA2D2,CHRNA7,CACNA1D,BMP10,KCNJ4,KCND2,RNF207,CACNG8,CALM3,CALCA,SCN4B,CYP2J2,CACNB2,ITPR2,NPPC,APLN,AVPR1A,KCNIP1,CACNG7,TNNI3,CACNG2,SCN5A,KCNJ2,KCNK1,PDE4D,GJA1,MYL4,CACNA2D1,SLC8A2,KCNIP2,KCNJ3,SLC8A3,CORIN,CACNG6,TBX2,NMU,KCND1,CXADR,GATA4,CACNA2D4,CACNA1C,GNAO1,SLC1A1,CACNA1H,KCNJ5,GLRX3,DSG2,ABCC9,ADRA1B,UCN,KCNIP…
GO:0031434	MF	mitogen-activated protein kinase kinase binding	2.37994e-06	-12.9484	68	32	0.00864865	3700	17224	EPHA2,NTRK1,ACE,EPHA6,PDGFRA,KDR,RET,FGFR3,NTRK2,EPHA3,EPHA10,DAB2IP,FGFR2,TRIB1,NTRK3,PIN1,EPHA8,FGFR1,FLT4,ROR1,EPHB4,EGFR,ROR2,EPHB1,EPHA4,TRIB2,FLT1,ERBB4,EPHA7,ALK,DDR1,ERBB2
GO:0071695	BP	anatomical structure maturation	2.385e-06	-12.9463	121	49	0.0130597	3752	17256	CNTN2,C1QL1,FAT4,EPHA8,PAX2,CDK5R2,ERCC2,GJA1,CDK5R1,FBXO5,MYO5A,VSX1,SPTBN4,SIX3,S1PR1,DMC1,TRIP13,SCLT1,NR4A2,AGRN,RND1,MMP2,HOXB13,KCNIP2,GNAQ,BMP2,GLDN,DAG1,FAM210B,RBPJ,TYMS,FOXA1,NRCAM,FGFR3,FEV,WNT1,ACVRL1,NTN4,TAL1,GRIN1,LEP,MYOC,PHOSPHO1,IRX5,HBZ,PGR,FAM20C,RET,NKX6-1
GO:2001257	BP	regulation of cation channel activity	2.39308e-06	-12.9429	158	60	0.0159915	3752	17256	RNF207,FGF14,ADRA1D,CALM3,CACNG8,GAL,CACNB2,HPCA,MIR153-2,SHANK2,ARC,RASGRF1,PLCG2,STIM2,JPH3,CRHR1,PPARGC1A,GALR2,JPH2,HRC,HAP1,PDE4D,SHANK1,FGF12,SHISA7,CACNA2D1,RRAD,MYO5A,ANK2,RELN,CNIH2,CACNG7,KCNG1,CACNB3,KCNC1,CACNG2,CACNG4,KIF5B,KCNA1,MEF2C,NLGN1,SHANK3,KCNIP2,CRHBP,SHISA9,GPR35,SHISA8,DRD4,CNIH3,ANK3,DRD2,DAPK1,KCNS1,JPH1,OPRM1,REM1,KCNC2,SELENON,KCNS2,SHISA6
GO:0031256	CC	leading edge membrane	2.46761e-06	-12.9123	166	62	0.015756	3935	18223	CLASP2,SHISA8,DLC1,SYNE2,CHRNA7,VASP,SRC,HPCA,EPHA2,NRG1,ANK1,CSPG4,MYO6,PIEZO1,JCAD,PACSIN1,HIP1R,SLC1A2,APC2,PTPRK,ARHGEF4,DPP4,EPS8L1,MTSS1L,SPRY2,AMPH,ARHGAP44,TPM1,EPS8L2,MPP2,SPRY4,FGD5,PDPN,AIF1L,KCNH1,SPTBN1,USH2A,PSD3,PACSIN2,KCNC2,KCNB1,UNC5A,PALM,SHISA6,PSD2,PSD,FERMT1,SHISA7,PDE4A,OPRM1,EPS8L3,EPB41L3,FERMT2,KANK1,KCNA2,ITGA8,SHISA9,KCNC1,WWC1,PDE9A,PIP5K1C,OPRD1
GO:0021520	BP	spinal cord motor neuron cell fate specification	2.5425e-06	-12.8824	13	11	0.00293177	3752	17256	GLI3,LHX3,GLI2,ISL2,HOXC10,MNX1,HOXD10,PAX6,NKX6-2,OLIG3,NKX6-1
GO:0048639	BP	positive regulation of developmental growth	2.55328e-06	-12.8781	179	66	0.0175906	3752	17256	TBX5,SLC6A3,EDN1,SPTBN4,NTN1,NTF4,TBX20,SEMA5A,WNT3,RIMS1,CRABP2,DIO3,ISLR2,WNT3A,POU4F2,NTRK3,BCL2,IGF2,FGF9,GHR,L1CAM,TRPV2,SYT3,TBX2,PROX1,FGF8,EFNA5,FGF2,VIL1,BDNF,NDEL1,CDH4,CXCL12,BASP1,CPNE9,CSF1,PIN1,ERBB4,UNC13A,PIM1,POU3F2,NRG1,CPNE5,ARX,BMP10,TGFBR3,FGFR1,DRD2,CACNA2D2,LPAR3,WNT2,FGFR2,YAP1,LEP,MYOD1,MAP1B,GHSR,AGRN,MEF2C,ZFPM2,ATP8A2,RBPJ,MIR222,WT1,RND2,SYT2
GO:0010092	BP	specification of animal organ identity	2.56632e-06	-12.873	15	12	0.00319829	3752	17256	SMARCD3,LRP2,FGFR2,MEF2C,BMP4,GLI3,TBR1,PAX8,FOXH1,PAX2,AXIN2,RBPJ
GO:0005251	MF	delayed rectifier potassium channel activity	2.6549e-06	-12.8391	29	18	0.00486486	3700	17224	KCNH1,KCNB2,KCNG1,KCNA6,KCNA7,KCNA2,KCNQ3,KCNQ2,KCNC1,KCNA1,KCNQ4,KCNH2,KCNB1,KCNA5,KCNS1,KCNC2,KCNG2,KCNQ1
GO:0031646	BP	positive regulation of neurological system process	2.73219e-06	-12.8104	53	27	0.00719616	3752	17256	TENM4,DAG1,CHRNB4,STX1B,PARD3,TNR,NRXN1,PRKCZ,RIMS1,PTEN,CUX2,SHANK2,WNT7A,NRG1,NLGN1,IGSF9B,NCMAP,SHANK3,RELN,CARTPT,NMU,ITGA2,CHRNA7,GRIN1,HGF,WASF3,SHANK1
GO:0048641	BP	regulation of skeletal muscle tissue development	2.73219e-06	-12.8104	53	27	0.00719616	3752	17256	MEF2C,RBM24,SIX4,SOX17,CYP26B1,TWIST1,FAM129B,WNT3A,SHH,HDAC9,EPHB1,GPC1,TBX1,LMOD3,BCL2,MYF6,TSC22D3,TLL2,SHOX2,SIX1,WNT10B,ARNTL,MYOD1,NLN,CDON,MYOCD,MYOG
GO:0001508	BP	action potential	2.80257e-06	-12.785	102	43	0.0114606	3752	17256	CACNA1I,CACNA1A,SCN1B,KCNA2,CACNA1H,CACNA1D,KCNQ1,CACNA1C,KCNJ8,P2RX1,NALCN,NRCAM,ANK3,CNTNAP1,HCN4,GNAQ,KCNB1,SCN8A,KCNIP2,DRD1,KCNJ3,GNA11,GRIK2,KCNA1,SCN5A,KCNJ2,KCNH2,KCNA5,ANK2,GJC1,CACNA2D1,FGF12,CACNA1E,GJA1,MYH14,KCNN2,KCND2,CACNA1B,KCNJ5,CHRNB4,HCN2,CACNB2,SCN4B
GO:0090103	BP	cochlea morphogenesis	2.90453e-06	-12.7492	24	16	0.00426439	3752	17256	SIX1,GLI2,ZEB1,EYA1,NEUROG1,CTHRC1,FRZB,TIFAB,MYO3A,PTK7,SOX9,HPN,VANGL2,TBX1,PAX2,WNT5A
GO:0048566	BP	embryonic digestive tract development	2.98371e-06	-12.7223	34	20	0.00533049	3752	17256	FGF9,PCSK5,RBPMS2,GLI3,SHOX2,TCF7,FOXF1,PDGFRA,RARB,GLI2,TCF21,FGFR2,HNF1B,SHH,SOX11,SIX2,PITX2,CXCL8,OVOL2,PKDCC
GO:1900449	BP	regulation of glutamate receptor signaling pathway	2.99717e-06	-12.7178	42	23	0.00613006	3752	17256	DAPK1,SHISA7,SHANK1,RELN,OPRM1,UNC13A,CNIH2,CACNG7,CACNG2,SHISA6,CACNG4,CACNG8,SHANK3,NLGN1,MEF2C,CRHBP,RASGRF1,ARC,SHANK2,SHISA9,SHISA8,PPARGC1A,CNIH3
GO:0099175	BP	regulation of postsynapse organization	3.00966e-06	-12.7137	59	29	0.00772921	3752	17256	LRP4,RELN,PAK3,EFNA1,SHISA6,EPHA4,CDK5R1,CAMK2B,APOE,SRCIN1,SHISA7,KALRN,ARMCX5-GPRASP2,EEF2K,CDH2,ARHGAP44,BHLHB9,PPP1R9A,ITPKA,NGEF,FZD9,PRNP,SHANK3,NLGN1,LZTS3,PTEN,SIPA1L1,CUX2,ARC
GO:0099643	BP	signal release from synapse	3.03918e-06	-12.7039	112	46	0.0122601	3752	17256	GAD1,SEPT5,C2CD4C,SYT8,SYT3,PTPRN2,TC2N,SYT15,SNAP25,CADPS,SYT12,SYT2,GAD2,SYT5,PPFIA4,CADPS2,WNT7A,C2CD4B,NLGN1,PIP5K1C,CPLX2,SNAP47,UNC13A,SYT14,PPFIA2,DOC2A,GRM4,SLC18A3,PCLO,SYT10,SYT9,HRH3,STX1B,RIMS4,SYN2,NRXN2,SNPH,CACNA1B,TRIM9,DGKI,CPLX1,NRXN1,SLC18A2,BAIAP3,RIMS1,SLC32A1
GO:0007269	BP	neurotransmitter secretion	3.03918e-06	-12.7039	112	46	0.0122601	3752	17256	CPLX1,DGKI,NRXN1,BAIAP3,SLC18A2,SLC32A1,RIMS1,SYT10,SYT9,HRH3,RIMS4,STX1B,CACNA1B,SNPH,TRIM9,SYN2,NRXN2,SLC18A3,PCLO,UNC13A,SYT14,DOC2A,PPFIA2,GRM4,SYT5,PPFIA4,CADPS2,PIP5K1C,NLGN1,C2CD4B,WNT7A,SNAP47,CPLX2,SYT12,GAD2,SYT2,TC2N,SYT15,SNAP25,CADPS,GAD1,C2CD4C,SEPT5,SYT8,SYT3,PTPRN2
GO:0031644	BP	regulation of neurological system process	3.28305e-06	-12.6267	109	45	0.0119936	3752	17256	AVPR1A,RELN,GRIN2D,CBLN1,SHANK1,EDN1,OXT,FGF12,CHRNB4,STX1B,CCK,CALCA,NRXN1,ADRA2C,IGSF9B,NCMAP,NRG1,SHANK2,RIMS1,OPRM1,CARTPT,CELF4,TNFRSF8,TMEM108,NMU,ITGA2,TNFRSF21,WASF3,HGF,GRIN1,CHRNA7,DAG1,TENM4,GPR35,PARD3,PRKCZ,AVP,GHSR,TNR,SHANK3,NLGN1,WNT7A,OPRD1,CUX2,PTEN
GO:0098802	CC	plasma membrane receptor complex	3.48453e-06	-12.5672	178	65	0.0165184	3935	18223	CACNG8,CHRND,NLGN1,ITGA2,CD247,RAMP1,GRIK4,BMP2,RAMP2,DLG2,SHANK2,CD79B,ITGA3,HJV,ITGA7,CNIH2,CD8A,GRID2,GRIN3B,GRIA2,GRIN1,OSMR,ALCAM,BMPR1B,CNIH3,SHISA8,ITGB4,SORBS1,CHRNA3,CNTFR,SKAP1,GRIA4,GABBR2,CD6,VWC2,CHRNB4,CSF2RB,EMILIN1,CARD11,SYK,OLFM2,CACNG4,SHANK1,GRIK1,CACNG7,GRIK2,SHISA6,NPNT,SHISA7,SHANK3,CD79A,CD40,TRAF2,ITGA8,SHISA9,ITGA9,ITGA11,GRIN3A,CHRNA7,CPT1C,DLG3,ITGB5,CEACAM1,GRIN2D,CAC…
GO:0001952	BP	regulation of cell-matrix adhesion	3.53919e-06	-12.5516	106	44	0.0117271	3752	17256	ROCK1,DAPK3,CDKN2A,LIMS1,FERMT1,CCL28,GREM1,ARHGAP6,EPHA3,GPM6B,NEXMIF,SFRP1,AJAP1,RHOD,DLC1,CSF1,ACER2,BCL6,PLEKHA2,COL16A1,EMP2,PIK3R1,DAG1,KDR,PTEN,WNT4,EFNA5,SMAD3,CAMSAP3,PTK2,DDR1,PRKCZ,ONECUT2,ONECUT1,CCL25,CLASP2,SRC,MYOC,ACVRL1,PHLDB2,DMTN,BCL2,VEGFC,UTRN
GO:0010717	BP	regulation of epithelial to mesenchymal transition	3.77354e-06	-12.4875	87	38	0.0101279	3752	17256	EFNA1,CLASP2,AXIN2,TCF7L2,BMP4,NOG,PHLDB2,LOXL2,TGFB1I1,BMP2,STRAP,MIR222,OLFM1,DAG1,PHLDB1,GCNT2,FOXA1,DACT3,TWIST1,PDPN,HPN,PTEN,SMAD3,BAMBI,PPP2CA,LDLRAD4,SFRP1,TBX5,FOXA2,DAB2IP,FOXC1,SFRP2,CRB2,ALX1,NKX2-1,EPHA3,OVOL2,GREM1
GO:0044420	CC	extracellular matrix component	4.00569e-06	-12.4278	60	29	0.00736976	3935	18223	COL15A1,LAMA4,COL2A1,FBN1,COL4A4,FBLN1,COL1A2,COL12A1,COL14A1,ADAMTS10,ELN,EMILIN1,COL27A1,COL4A2,LAMB1,COL5A1,ADAMTSL5,AGRN,LAMA1,TNR,ENTPD2,LAMA5,LAMC1,FRAS1,MFAP2,TNXB,LAMA3,COL11A2,PTPRZ1
GO:0060538	BP	skeletal muscle organ development	4.09781e-06	-12.4051	133	52	0.0138593	3752	17256	MEF2C,EOMES,MEOX2,GPCPD1,SVIL,HOXD9,NR2F2,C11orf88,FOXP2,P2RX2,WT1,COL19A1,NPHS1,ZBTB18,KLHL40,TCF21,EGR1,WNT10B,SELENON,CHRND,FOXN2,MYOD1,FGFRL1,MYOG,ASS1,FOXL2,EGR2,SIX4,PITX2,WNT3A,SOX8,SOX11,SCX,MYLK2,LMOD3,VAX1,HOXD10,PHOX2B,VGLL2,MYF6,MYH14,BASP1,SIX1,CNTFR,DMRTA2,PAX5,ASB2,CFL2,NEURL1,DNER,LARGE1,CDON
GO:0007187	BP	G-protein coupled receptor signaling pathway, coupled to cyclic nucleotide second messenger	4.25668e-06	-12.367	224	78	0.0207889	3752	17256	LPAR1,SSTR4,CALCA,ADCY1,CRHR2,GALR3,CRHR1,GCGR,GALR2,PTH1R,NPY,PDE4D,CHRM4,CHRM1,GPR37,RAPGEF2,GNA11,CNR1,NPY1R,CASR,GLP1R,PTGDR,DRD4,GNAT1,DRD2,GNAS,CACNA1D,PTGFR,LPAR3,ADRB3,TSKU,GALR1,PTHLH,GNA12,OPRM1,GPR149,RAMP1,HTR2A,ADRA1D,ADRA2C,MARCO,ADRA1B,HRH3,GNA14,XCR1,ADCY8,GRM6,NPBWR2,ADM2,EDN1,S1PR1,RXFP3,RAMP2,GRM4,PALM,ADCYAP1,GRM8,HRH1,HTR1B,NPR3,OPRD1,SSTR3,CHRM3,ADCY2,DRD1,GNAQ,HTR4,PTGIR,AK…
GO:0014902	BP	myotube differentiation	4.33606e-06	-12.3485	54	27	0.00719616	3752	17256	DNER,SELENON,MYOG,CDON,KCNH1,AVPR1A,MYOD1,WNT1,SMYD3,CACNA1H,KLHL40,TANC1,MYEF2,ADAM12,WNT10B,MYOF,BARX2,CAPN2,SHH,P2RX2,LMOD3,NPHS1,NFATC2,MEF2C,C11orf88,PITX2,SIX4
GO:0060999	BP	positive regulation of dendritic spine development	4.46677e-06	-12.3188	40	22	0.00586354	3752	17256	FOXO6,EEF2K,PPP1R9A,DLG5,BHLHB9,ITPKA,LPAR1,NLGN1,SHANK3,NRG1,SHANK2,LLPH,CUX2,RELN,PAK3,NEURL1,APOE,CAMK2B,SHANK1,KALRN,ARMCX5-GPRASP2,C21orf91
GO:0001838	BP	embryonic epithelial tube formation	4.52519e-06	-12.3059	120	48	0.0127932	3752	17256	HNF1B,PTCH1,NODAL,LUZP1,LHX2,PAX8,OSR1,SOX9,TWIST1,PTK7,VANGL2,GRHL2,WNT4,RET,IRX3,CTHRC1,WNT9B,NOG,BMP4,FOLR1,FZD6,HES5,PAX2,SALL4,WNT5A,APAF1,CELSR1,PLXNB2,SOX8,SOX11,GDNF,OVOL2,GDF7,ALX1,HAND1,GREM1,COBL,IRX2,SFRP1,VASP,LRP6,SIX1,IRX1,SFRP2,LRP2,WNT6,FZD1,DLC1
GO:0086019	BP	cell-cell signaling involved in cardiac conduction	4.55017e-06	-12.3003	27	17	0.00453092	3752	17256	KCNJ5,HCN4,KCNN2,RNF207,SCN4B,CACNB2,KCNJ3,ANK2,GJC1,SCN1B,KCNA5,SCN5A,GJA1,CACNA1C,KCNQ1,CACNA1D,CACNA2D1
GO:0021602	BP	cranial nerve morphogenesis	4.55017e-06	-12.3003	27	17	0.00453092	3752	17256	TIFAB,SEMA3A,HOXB3,KCNA2,NEUROG1,GLI3,SIX1,TFAP2A,PLXNA4,ATP8B1,TBX1,EPHB1,PAX2,EGR2,ADARB1,HOXD3,PHOX2A
GO:0048332	BP	mesoderm morphogenesis	4.63075e-06	-12.2828	69	32	0.00852878	3752	17256	FOXC1,ITGA3,CRB2,INHBA,ITGA8,TBX20,HMGA2,HAND1,HOXA11,MSGN1,WNT3,PAX2,SCX,ITGB4,WNT5A,WNT3A,CHRD,ITGA2,ETV2,FOXF1,NOG,BMP4,FGFR2,TAL1,EYA1,EXT2,TLX2,FOXC2,EOMES,SMAD3,NODAL,SIX2
GO:1904888	BP	cranial skeletal system development	4.67446e-06	-12.2734	66	31	0.00826226	3752	17256	ALX3,NEUROG1,FGFR2,PRRX1,PAX5,TFAP2A,TBX15,GNAS,BMP4,SIX1,GLI3,FOXE1,WNT9B,PDGFRA,IRX5,HOXA2,TIFAB,GRHL2,SMAD3,RUNX2,MEF2C,TWIST1,FOXC2,SIX4,FOXN3,SIX2,MSX2,TBX1,COLEC10,LHX1,NODAL
GO:0042474	BP	middle ear morphogenesis	5.19273e-06	-12.1683	20	14	0.00373134	3752	17256	OSR2,MSX1,EDN1,PRRX1,EYA1,SIX1,GSC,NKX3-2,NOG,SIX2,FGFR1,HOXA2,OSR1,TBX1
GO:0061387	BP	regulation of extent of cell growth	5.53388e-06	-12.1046	101	42	0.011194	3752	17256	WNT3,MT3,CRABP2,NRG1,ISLR2,WNT5A,SEMA3D,WNT3A,DRAXIN,POU4F2,SPP1,CDK5R1,PLXNA4,FSTL4,SEMA3A,NTF4,NTN1,EPHA4,PLXNA1,SEMA5A,TNR,BARHL2,EPHA7,RTN4R,EFNA5,PTPRS,BDNF,CDH4,NDEL1,OLFM1,RND2,CXCL12,NRCAM,NTRK3,APOE,LPAR3,CTTN,FGF13,MAP1B,L1CAM,TRPV2,NKX6-1
GO:0010770	BP	positive regulation of cell morphogenesis involved in differentiation	5.58357e-06	-12.0957	141	54	0.0143923	3752	17256	PLXNC1,CUX2,EFNA5,ITPKA,NGFR,CXCL12,SLIT2,RND2,BDNF,SLITRK1,NDEL1,CDH4,DMTN,KALRN,LPAR3,RREB1,NTRK3,CRKL,DOCK1,VAMP7,L1CAM,OLFM4,NTRK2,TRPV2,OBSL1,MAP1B,MYOC,PAK3,CRABP2,TUBB2B,NRG1,WNT3,WNT3A,POU4F2,ISLR2,CUX1,BHLHB9,PLXNB2,PTPRD,LIMS1,EEF2K,ARMCX5-GPRASP2,PLXNA4,CAMK2B,SHOX2,SEMA5A,CUL7,NEFL,PLXNA1,EPHA4,HAS2,NTN1,NTF4,RELN
GO:0048701	BP	embryonic cranial skeleton morphogenesis	5.6839e-06	-12.0779	46	24	0.00639659	3752	17256	IRX5,HOXA2,SIX1,BMP4,TBX15,GNAS,TFAP2A,PAX5,PDGFRA,WNT9B,ALX3,PRRX1,FGFR2,TBX1,NODAL,LHX1,SIX2,FOXC2,TWIST1,SIX4,GRHL2,RUNX2,SMAD3,MEF2C
GO:0099601	BP	regulation of neurotransmitter receptor activity	5.6839e-06	-12.0779	46	24	0.00639659	3752	17256	SHISA9,PPARGC1A,SHISA8,CNIH3,CACNG4,CACNG8,LYPD6,SHANK3,NLGN1,MEF2C,RASGRF1,SHANK2,ARC,CRHBP,RELN,OPRM1,CNIH2,CACNG7,SHISA6,CACNG2,LYPD6B,DAPK1,SHANK1,SHISA7
GO:0050679	BP	positive regulation of epithelial cell proliferation	5.85551e-06	-12.0481	197	70	0.0186567	3752	17256	WNT5A,WNT3A,TBX1,TACR1,PAX2,CYP7B1,JCAD,MST1,STOX1,SEMA5A,GATA2,AGTR1,OSR2,EGFR,PRKD2,CCND1,PRKD1,NRP2,SHH,CXCL12,FOXP2,OSR1,BMP2,NODAL,KDR,ZNF580,FGF2,TWIST1,HPN,SOX9,TGFA,PROX1,MIR101-2,FGF9,DLX6,HMOX1,EYA1,CDH3,BMP4,EGR3,NOG,RREB1,SOX11,FGFR1,NRARP,FLT4,SCG2,DLX5,SCN5A,NR4A1,SFRP1,HAS2,APLN,LAMB1,MIR503,CCL24,ERBB2,WNT7A,BMP6,GHSR,MIR130A,ESRP2,FOXE3,ACVRL1,WNT2,PDGFB,FGFR2,VEGFC,VASH2,LAMC1
GO:0021700	BP	developmental maturation	5.99309e-06	-12.0249	215	75	0.0199893	3752	17256	RND1,NR4A2,KCNIP2,HOXB13,PTEN,MMP2,DAG1,FAM210B,GNAQ,BMP2,LHX6,ROPN1B,FOXA1,TYMS,FGFR3,GRIN1,SLC17A7,FEV,WNT1,GDF11,NKX6-1,RET,HBZ,SOX18,BAIAP3,EPHA8,FAT4,RUNX2,PAX2,SOX8,CDK5R2,FBXO5,CDK5R1,S1PR1,SPTBN4,VSX1,SEZ6L,AP3D1,ROPN1,DMC1,SEZ6,PALM,GATA2,AGRN,RBPJ,GLDN,AP1M1,TDRD5,NRCAM,TAL1,NTN4,HES5,ACVRL1,PHOSPHO1,MYOC,LEP,FAM20C,PGR,IRX5,CNTN2,C1QL1,PTH1R,ERCC2,FGFR1,PLD6,GJA1,SIX3,SHANK1,MYO5A,SYBU…
GO:0060384	BP	innervation	6.43469e-06	-11.9538	25	16	0.00426439	3752	17256	NPTX1,NTRK1,SERPINE2,PRKCG,POU4F1,SULF2,ADARB1,COL25A1,SEMA3A,NTF4,UNC13A,RNF165,GABRB2,RET,SULF1,GABRB3
GO:0072202	BP	cell differentiation involved in metanephros development	6.67071e-06	-11.9178	18	13	0.00346482	3752	17256	POU3F3,WNT4,TCF21,PDGFB,GREM1,BMP4,CD34,GDNF,SIX2,OSR1,PAX8,NPHS2,PAX2
GO:0007188	BP	adenylate cyclase-modulating G-protein coupled receptor signaling pathway	6.68124e-06	-11.9162	187	67	0.0178571	3752	17256	PDE4D,CHRM4,GPR37,CHRM1,RAPGEF2,ADCY1,LPAR1,CALCA,GALR3,CRHR1,CRHR2,PTH1R,GALR2,GCGR,GNAT1,DRD2,GNAS,TSKU,ADRB3,CACNA1D,PTGFR,OPRM1,GNA12,GALR1,PTHLH,RAMP1,GNA11,CNR1,NPY1R,GLP1R,CASR,DRD4,PTGDR,GRM6,EDN1,S1PR1,RXFP3,ADM2,RAMP2,PALM,ADCYAP1,GRM4,MARCO,ADRA1D,ADRA2C,ADRA1B,GNA14,ADCY8,GNAL,GNAO1,GNA13,ADCY4,HTR1B,NPR3,HRH1,GRM8,CHRM3,DRD1,ADCY2,OPRD1,PTGIR,AKAP12,GNAQ,HTR1D,GPR101,ADCY5,ADRA2A
GO:0048738	BP	cardiac muscle tissue development	6.81432e-06	-11.8965	166	61	0.016258	3752	17256	HAND1,PITX2,POU4F1,NRG1,FHOD3,MYLK2,DSG2,FHL2,NEBL,TGFBR3,WNT5A,BMP10,WNT3A,NDRG4,FOXC1,MYH11,NKX2-6,TBX5,SOX6,S1PR1,RXRA,LRP2,GJC1,NKX2-5,SGCG,DSP,TNNI3,TBX20,CCM2L,TPM1,SGCZ,FOXC2,ZFPM2,C3orf58,MEF2C,PTEN,TENM4,RBPJ,BMP2,FOXH1,DLL4,XIRP2,RBP4,WT1,MYOM3,PDGFRA,RARB,NOG,CXADR,GATA4,BMP4,FGFR2,WNT2,ZFPM1,ADAMTS9,OBSL1,MYOCD,LMNA,NEXN,PROX1,TBX2
GO:0021549	BP	cerebellum development	6.81871e-06	-11.8958	92	39	0.0103945	3752	17256	PROX1,SPTBN2,WNT1,LHX5,GRID2,GLI2,FOXP2,NANOS1,SSTR3,MDK,PTPRS,WNT7A,NEUROD2,DAB1,KCNC1,SCN5A,SEZ6,EN1,SEZ6L,MYO16,CBLN1,LRP6,CDK5R1,HAP1,FOXC1,NEUROD1,RORA,CDK5R2,PPARGC1A,SERPINE2,LHX1,RFX4,PTF1A,GBX2,LMX1A,ZNF365,CNTN1,KNDC1,LPAR1
GO:0042733	BP	embryonic digit morphogenesis	6.97574e-06	-11.8731	64	30	0.00799574	3752	17256	LMBR1,GLI2,GJA1,NOG,GLI3,BMP4,LRP5,ROR2,MSX1,HAND2,SFRP2,OSR2,FZD6,GNA12,HOXD12,LRP4,TBX2,TWIST1,ZBTB16,ALX4,ECE1,HOXA11,WNT7A,GRHL2,GNAQ,MSX2,OSR1,WNT5A,HOXD13,SHH
GO:0045667	BP	regulation of osteoblast differentiation	7.08984e-06	-11.8568	115	46	0.0122601	3752	17256	HAND2,HGF,FGFR2,LRP5,BMP4,GLI3,LTF,GNAS,WNT10B,NOG,CTHRC1,FAM20C,IGFBP5,AXIN2,WNT4,SMAD3,CITED1,MEF2C,PTK2,TWIST1,NELL1,BMP6,WNT7B,NPNT,MSX2,GDF10,BMP2,PTCH1,IFITM1,SFRP2,ID4,CYR61,PRKD1,GJA1,ID3,SFRP1,HOXA2,NPPC,RUNX2,CTNNBIP1,GREM1,TWIST2,CHRD,SOX11,ACVR2B,BMPR1B
GO:0043296	CC	apical junction complex	8.18169e-06	-11.7136	140	53	0.0134689	3935	18223	C1QTNF5,CLMP,AMOTL2,PLEKHA7,PARD6G,SHROOM1,UBN1,PRKCZ,CLDN12,MPDZ,JAM3,CDH1,PARD3B,VAPA,MICALL2,CRB3,FRMD4A,WNK3,PKN2,CCND1,SYNPO,CXADR,NHS,RAPGEF2,EPCAM,SHROOM2,EPB41L4B,OCLN,CLDN11,ANK3,MARVELD2,TJP3,RAB13,MAGI1,CAMSAP3,SHROOM4,CLDN3,NECTIN3,PARD3,WNK4,FRMD4B,MARVELD3,CLDN1,CLDN5,VASP,SORBS1,DLG3,CGNL1,AMOT,STRN,MPP7,TJP1,CLDN6
GO:0034329	BP	cell junction assembly	8.34826e-06	-11.6935	153	57	0.0151919	3752	17256	AJUBA,RAB13,CLDN3,ITGA2,LAMC1,OCLN,FERMT2,CDH3,BCL2,CDH1,STRN,CTTN,PTPRK,TJP1,MPP7,GRHL2,PIP5K1C,CLDN5,FBLIM1,LIMS2,CDH4,SORBS1,MICALL2,DLG5,GJB2,CNTNAP1,PARD3,CLDN1,MARVELD2,GJA1,DLC1,UGT8,PLEC,RHOD,CDH12,MARVELD3,RAMP2,PKN2,GJC1,ANK2,FLNC,EPB41L3,CDH7,PARD6G,CDH8,VASP,CDH22,CRB3,ARHGAP6,ACTN4,CDH2,LAMA3,ITGB4,LAMA5,LIMS1,CD9,LSR
GO:0060840	BP	artery development	8.60413e-06	-11.6633	80	35	0.00932836	3752	17256	FOXC2,RBPJ,LUZP1,DLL4,FOXH1,SHH,PRDM1,NOG,FOXF1,APOE,GLI3,BMP4,EYA1,PRRX1,FOLR1,ACVRL1,ADAMTS9,HAND2,MYOCD,TFAP2B,LOXL1,NOTCH3,FGF8,PROX1,TBX2,LOX,ACVR2B,TBX1,FOXC1,NKX3-1,SIX1,LRP2,MYLK,ADAMTS6,SMAD6
GO:0090189	BP	regulation of branching involved in ureteric bud morphogenesis	9.00885e-06	-11.6173	23	15	0.00399787	3752	17256	WNT2B,SIX2,SOX8,PAX8,PAX2,MAGED1,HNF1B,LHX1,GREM1,SIX1,BMP4,SOX9,GDNF,SIX4,NOG
GO:2000177	BP	regulation of neural precursor cell proliferation	9.02247e-06	-11.6158	77	34	0.00906183	3752	17256	WNT5A,WNT3A,OTP,EMX1,LHX1,CDH2,SLC6A4,DISP3,GATA2,ADCYAP1,CDON,VAX1,SIX3,LRP2,DMRTA2,SHH,LIMS2,DLL4,FZD9,FOXG1,INSM1,NES,PROX1,PAX6,ADGRG1,RAPGEF1,NR2E1,SMARCD3,GLI2,DRD2,PTPRZ1,LHX5,GLI3,VEGFC
GO:0002053	BP	positive regulation of mesenchymal cell proliferation	9.23207e-06	-11.5928	28	17	0.00453092	3752	17256	SOX9,TBX1,PDGFA,CHRD,SHH,FGFR1,FOXP2,WNT5A,SHOX2,SIX1,FOXF1,LRP5,FGFR2,PRRX1,WNT2,FGF9,IRS2
GO:0048643	BP	positive regulation of skeletal muscle tissue development	9.23207e-06	-11.5928	28	17	0.00453092	3752	17256	CYP26B1,SOX17,MEF2C,RBM24,LMOD3,TBX1,GPC1,SHH,FAM129B,WNT3A,ARNTL,SHOX2,MYF6,BCL2,MYOG,CDON,MYOD1
GO:0003208	BP	cardiac ventricle morphogenesis	9.41133e-06	-11.5736	74	33	0.00879531	3752	17256	RXRA,SFRP2,LRP2,TBX5,FOXC1,TBX20,CCM2L,TNNI3,DSP,NKX2-5,NRG1,POU4F1,HAND1,SOX11,NPY5R,TGFBR3,BMP10,SMARCD3,HAND2,FGFR2,GATA4,BMP4,FOXF1,NOG,PROX1,GRHL2,MEF2C,ZFPM2,FOXC2,TPM1,FOXH1,DLL4,RBPJ
GO:0086026	BP	atrial cardiac muscle cell to AV node cell signaling	9.51365e-06	-11.5628	14	11	0.00293177	3752	17256	KCNQ1,KCNJ3,CACNB2,CACNA1C,GJA1,KCNA5,KCNN2,SCN5A,KCNJ5,GJC1,ANK2
GO:0021527	BP	spinal cord association neuron differentiation	9.51365e-06	-11.5628	14	11	0.00293177	3752	17256	LHX5,GDF7,LHX3,GSX1,WNT1,LBX1,TAL1,LHX1,MDGA1,WNT3A,GSX2
GO:0086014	BP	atrial cardiac muscle cell action potential	9.51365e-06	-11.5628	14	11	0.00293177	3752	17256	SCN5A,KCNN2,KCNA5,ANK2,KCNJ5,GJC1,CACNB2,CACNA1C,KCNJ3,KCNQ1,GJA1
GO:0001837	BP	epithelial to mesenchymal transition	9.75887e-06	-11.5373	71	32	0.00852878	3752	17256	ERG,RFLNB,HMGA2,TGFBR3,WNT5A,WNT16,LIMS1,LRP6,SFRP1,CUL7,HAS2,EOMES,WNT4,SOX9,MSX2,DLG5,RBPJ,OLFM1,FOXF2,BMP2,LOXL2,WNT2,MSX1,HGF,FGFR2,ACVRL1,NOG,KBTBD8,GSC,BMP4,FGF8,EFNA1
GO:1904861	BP	excitatory synapse assembly	9.95546e-06	-11.5174	12	10	0.00266525	3752	17256	SHANK3,NLGN1,SHANK1,WNT7A,SHANK2,PTEN,GRID2,NRXN1,WNT5A,NRXN2
GO:1904948	BP	midbrain dopaminergic neuron differentiation	9.95546e-06	-11.5174	12	10	0.00266525	3752	17256	WNT5A,WNT3A,LRP6,WNT9B,NR4A2,FZD1,WNT3,WNT1,LMX1A,WNT2
GO:0055008	BP	cardiac muscle tissue morphogenesis	1.00517e-05	-11.5078	68	31	0.00826226	3752	17256	TNNI3,PROX1,TBX20,CCM2L,NKX2-5,DSP,FGFR2,S1PR1,WNT2,ZFPM1,RXRA,LRP2,MYOM3,FOXC1,NOG,XIRP2,TGFBR3,BMP10,WNT5A,MYLK2,RBPJ,BMP2,FOXH1,DLL4,ZFPM2,NRG1,TPM1,HAND1,POU4F1,FOXC2,PITX2
GO:0051705	BP	multi-organism behavior	1.00517e-05	-11.5078	68	31	0.00826226	3752	17256	AVPR1A,HELT,GAD1,BRINP1,ATXN1,EN1,SHANK1,NR2E1,OXT,GRIN1,KALRN,HAND2,GNB1L,PTCHD1,CNTFR,DRD4,UCN,NRXN2,TACR1,GRID1,TBX1,SHANK3,SHANK2,PTEN,CRHBP,SLC6A4,AVP,NRXN1,NRXN3,POU4F1,OXTR
GO:0017147	MF	Wnt-protein binding	1.01043e-05	-11.5025	31	18	0.00486486	3700	17224	FZD6,FZD10,FZD9,CTHRC1,SFRP5,LRP6,APCDD1,SFRP1,SFRP2,FZD8,FRZB,LRP5,TRABD2B,ROR2,ROR1,FZD1,LRP4,WIF1
GO:0071772	BP	response to BMP	1.01708e-05	-11.496	113	45	0.0119936	3752	17256	ACVRL1,ROR2,MSX1,BMP4,ETV2,NOG,EGR1,FGF8,GREM2,HJV,SMAD9,ZNF8,BMP6,SOX9,FSTL1,DLX1,MSX2,GDF10,BMP2,NODAL,FAM83G,PHOX2B,BMP8A,ADAMTS7,GDF6,ZCCHC12,ZCCHC18,SFRP1,NKX2-5,SMAD6,RGMA,GDF15,LRP4,RUNX2,COL2A1,GDF7,BMP3,DLX5,CHRD,TGFBR3,BMP10,GATA5,ACVR2B,SCX,BMPR1B
GO:0071773	BP	cellular response to BMP stimulus	1.01708e-05	-11.496	113	45	0.0119936	3752	17256	ZNF8,SOX9,BMP6,MSX2,GDF10,FSTL1,DLX1,NODAL,BMP2,ROR2,MSX1,ACVRL1,ETV2,EGR1,NOG,BMP4,HJV,FGF8,GREM2,SMAD9,COL2A1,RUNX2,DLX5,GDF7,BMP3,BMP10,TGFBR3,CHRD,SCX,BMPR1B,ACVR2B,GATA5,BMP8A,PHOX2B,FAM83G,GDF6,ZCCHC12,ADAMTS7,SFRP1,ZCCHC18,LRP4,GDF15,SMAD6,RGMA,NKX2-5
GO:0021915	BP	neural tube development	1.04767e-05	-11.4664	154	57	0.0151919	3752	17256	CECR2,ZNF358,GBX2,OVOL2,DACT1,GDF7,ALX1,HES3,WNT3A,APAF1,CELSR1,WNT5A,PLXNB2,SOX11,CHRD,PAX2,SALL4,SFRP2,DLC1,LRP2,FZD1,LRP6,VASP,SFRP1,ZFP36L1,COBL,EN1,PHGDH,VANGL2,GRHL2,SOX17,TWIST1,PTK7,LHX2,FOXA1,SHH,PTCH1,NODAL,LUZP1,FOLR1,WNT1,HES5,FZD6,FOXB1,GLI2,NOG,SSBP3,BMP4,GSC,TCF7,GLI3,SALL2,PROX1,FGF8,PAX6,CTHRC1,FERD3L
GO:0070160	CC	occluding junction	1.07126e-05	-11.4441	124	48	0.0121982	3935	18223	PARD3,WNK4,MARVELD3,FRMD4B,CLDN5,CLDN1,VASP,DLG3,CGNL1,AMOT,STRN,TJP1,MPP7,CLDN6,OCLN,CLDN11,ANK3,MARVELD2,TJP3,RAB13,MAGI1,CLDN3,CRB3,SIPA1L3,FRMD4A,WNK3,CCND1,CXADR,SYNPO,NHS,RAPGEF2,EPCAM,SHROOM2,EPB41L4B,LSR,CLMP,C1QTNF5,AMOTL2,PARD6G,UBN1,PRKCZ,CLDN12,ILDR1,JAM3,MPDZ,PARD3B,VAPA,MICALL2
GO:0043524	BP	negative regulation of neuron apoptotic process	1.11098e-05	-11.4077	137	52	0.0138593	3752	17256	NDNF,GABRB2,NEFL,BOK,STAR,NTF4,EN1,PIN1,ARMCX5-GPRASP2,KRAS,GABRB3,SIX1,CNTFR,DRAXIN,PRKCG,BHLHB9,ROCK1,EN2,PPARGC1A,UNC5B,MT3,GDNF,SIX4,CRLF1,SLC30A10,POU4F1,TFAP2B,FGF8,SNCB,NTRK2,BCL2,GRIN1,HMOX1,FOXB1,NTF3,APOE,VSTM2L,FGF20,TP73,LGMN,DLX1,BDNF,WFS1,NTRK1,GRIK2,MEF2C,CHL1,FZD9,CITED1,MDK,TERT,NR4A2
GO:0021884	BP	forebrain neuron development	1.20767e-05	-11.3242	31	18	0.00479744	3752	17256	DRD2,FGFR2,SEMA3A,SOX1,FGF8,RAPGEF2,CNTN2,SALL3,DRD1,GBX2,LHX8,FOXG1,GNAQ,ARX,LHX6,WNT5A,SLIT1,SLIT2
GO:0043586	BP	tongue development	1.2448e-05	-11.294	21	14	0.00373134	3752	17256	WNT10A,BNC2,NTF4,TBX1,HOXC13,EGFR,HAND2,SIX4,PRDM16,WNT10B,CYP26B1,NKX2-6,GLI3,SIX1
GO:0030879	BP	mammary gland development	1.29531e-05	-11.2542	124	48	0.0127932	3752	17256	FGFR2,LRP5,WNT2,MSX1,KALRN,EPHA2,FOXB1,GLI2,ITGA2,FOXF1,LBH,GLI3,BMP4,TBX2,PGR,IGFBP5,SRC,NRG3,CDO1,WNT4,HOXD9,WNT7B,SOX9,DDR1,MSX2,BSX,MGMT,TPH1,PTCH1,CSF1,SLC6A3,GJA1,LRP6,CCND1,HOXB9,IRS2,NEURL1,APLN,NTN1,ERBB4,NRG1,ATP7B,VDR,WNT3,OXTR,WNT3A,WNT5A,SOCS2
GO:0042481	BP	regulation of odontogenesis	1.33466e-05	-11.2243	26	16	0.00426439	3752	17256	WNT10A,SHH,BMP2,RUNX2,PAX9,SP6,FGF8,BCOR,MSX1,CSF1,DMRT3,EDN1,WNT6,TFAP2A,BMP4,CD34
GO:0001964	BP	startle response	1.33466e-05	-11.2243	26	16	0.00426439	3752	17256	FABP7,KCNH1,GRIN2D,GRIN1,DRD2,SLC6A3,GRID2,UCN,GRIN3A,PTEN,NPAS1,NRG1,GLRB,DRD1,NRXN1,KCNA1
GO:0031128	BP	developmental induction	1.33466e-05	-11.2243	26	16	0.00426439	3752	17256	GDNF,SOX9,NKX2-1,HOXA11,WNT3,WNT4,BMP2,FGFR1,SOX8,SIX1,BMP4,WNT2,SIX3,WNT1,WNT2B,FGF8
GO:0060441	BP	epithelial tube branching involved in lung morphogenesis	1.33466e-05	-11.2243	26	16	0.00426439	3752	17256	FOXF1,BMP4,FGFR2,YAP1,KRAS,ESRP2,SOX9,TNC,NKX2-1,VANGL2,SPRY2,DAG1,FOXA1,CELSR1,SHH,DLG5
GO:0090102	BP	cochlea development	1.38605e-05	-11.1865	45	23	0.00613006	3752	17256	SOBP,PAX2,TBX1,WNT5A,SLC26A5,SOX9,HPN,PTK7,VANGL2,TIFAB,GABRB2,GATA2,MYO3A,FRZB,CTHRC1,GABRB3,GLI2,NTRK3,SIX1,EYA1,NEUROG1,KCNK2,ZEB1
GO:0030901	BP	midbrain development	1.45401e-05	-11.1386	88	37	0.00986141	3752	17256	SHH,DLG5,NR4A2,SMAD9,FGF9,WNT9B,WNT1,FOXB1,FZD6,FGFR2,MSX1,WNT2,CXCR2,RFX4,EN2,FGFR1,WNT3A,WNT5A,HES3,GDF7,CALM3,SYNGR3,PHOX2A,LMX1A,WNT3,MBP,OTX2,EN1,MAOB,NDRG2,PADI2,TAL2,OTX1,BASP1,LRP6,FZD1,ZNF430
GO:0005003	MF	ephrin receptor activity	1.46983e-05	-11.1278	19	13	0.00351351	3700	17224	EFNA3,EPHB4,EPHA6,EPHA7,NTRK3,NTRK1,EPHB1,EFNB3,EPHA8,EPHA3,EPHA10,EPHA4,EPHA2
GO:0048048	BP	embryonic eye morphogenesis	1.47723e-05	-11.1228	34	19	0.00506397	3752	17256	WNT5A,ALDH1A3,WNT16,SOX11,FBN1,PAX2,FOXL2,MFAP2,TWIST1,TBX2,PROX1,PAX6,SIX3,EFEMP1,ZEB1,RARB,LRP6,TFAP2A,VAX2
GO:0048709	BP	oligodendrocyte differentiation	1.49417e-05	-11.1114	66	30	0.00799574	3752	17256	SOX11,SOX8,SHH,CD9,CNTNAP1,NKX6-2,ERCC2,TENM4,FA2H,ERBB2,PTEN,NRG1,LPAR1,NKX2-1,CLU,CNTN2,SOX9,PAX6,BOK,NTRK2,NKX6-1,SLC8A3,HES5,WASF3,SOX6,GLI3,ID4,CDKN2C,PTPRZ1,NKX2-2
GO:0060043	BP	regulation of cardiac muscle cell proliferation	1.55241e-05	-11.0731	54	26	0.00692964	3752	17256	NOG,GJA1,TBX5,FGF20,WNT2,KCNK2,FGFR2,MAPK11,FGF9,ERBB4,NKX2-5,PIM1,MEIS1,TBX2,TBX20,FGF2,MEF2C,ZFPM2,PTEN,RBPJ,MIR222,BMP10,TGFBR3,RBP4,TP73,FGFR1
GO:0045669	BP	positive regulation of osteoblast differentiation	1.55441e-05	-11.0718	60	28	0.00746269	3752	17256	FAM20C,CTHRC1,HGF,SFRP2,PRKD1,GJA1,GNAS,GLI3,LTF,ID4,BMP4,CYR61,WNT10B,MSX2,NPNT,SOX11,BMPR1B,IFITM1,ACVR2B,BMP2,CTNNBIP1,MEF2C,WNT4,NPPC,RUNX2,WNT7B,NELL1,BMP6
GO:0031225	CC	anchored component of membrane	1.64618e-05	-11.0145	157	57	0.0144854	3935	18223	RTN4R,NTNG2,IZUMO1R,CD2,GFRA1,VNN1,NTM,RGMA,LYPD6B,LYPD5,CD24,CNTN2,RAB5B,HJV,MDGA1,ALPG,FOLR1,CD58,ULBP3,ALPP,EFNA1,OPCML,GPC3,GPC5,PRSS22,GFRA3,LYPD6,CNTN4,MDGA2,TNFRSF10C,SPRN,CNTFR,GFRA4,NRN1,RAB3B,EFNA2,RAB27B,RTBDN,CA4,ALPL,TECTB,FCGR3B,NTNG1,RAET1L,LPL,ULBP1,EFNA3,CNTN1,GPC1,LY6H,LYPD1,GAD2,EFNA5,BCAN,OTOA,DPEP1,PRNP
GO:0040036	BP	regulation of fibroblast growth factor receptor signaling pathway	1.71795e-05	-10.9718	37	20	0.00533049	3752	17256	FGFR2,PRKD2,NOG,FAM20C,SULF1,SPRY4,OTX2,PRDM14,APLN,SPRY3,SULF2,RUNX2,SPRY2,WNT4,DUSP6,CREB3L1,SHISA2,WNT5A,MIR503,GPC1
GO:0071229	BP	cellular response to acid chemical	1.74074e-05	-10.9586	199	69	0.0183902	3752	17256	PTGDR,SMARCD1,WNT7B,PRKAA2,PTK7,NTRK2,COL1A2,SRC,LEP,MYOG,FOLR1,FGFR2,YAP1,WNT2,PDGFB,PTGFR,WNT9B,RARB,WNT10B,CPEB1,CAPN2,PPARGC1A,WNT5B,YES1,ASS1,PDGFD,SLC6A4,EPHA3,NSMF,HOXA2,SFRP1,AKR1C3,PPARG,ID3,NEURL1,AVPR1A,ZEB1,FZD10,SIX1,CLDN1,OSR1,COL16A1,MMP2,KDR,SOX9,RET,BRINP2,KCNK4,UCP1,NTRK3,EGR1,PDGFRA,GJB3,WNT3A,WNT5A,NFATC4,PAX2,TBX1,WNT3,TNC,CYP26B1,BRINP1,ZNF35,EDN1,RRAGC,EGFR,WNT6,WNT9A,COL6A1
GO:0061053	BP	somite development	1.76377e-05	-10.9455	79	34	0.00906183	3752	17256	COBL,FRZB,SFRP1,DLL3,SIX1,NKX3-1,LRP6,FOXC1,SFRP2,MYF6,TCF15,CRB2,LHX1,SCX,SOX11,RIPPLY2,WNT3A,WNT5A,NRARP,SIX4,MSGN1,AXIN2,NOG,FOXF1,FOXB1,ROR2,PCDH8,RBPJ,PTCH1,PAX1,SHH,FOXC2,MEOX2,SMAD3
GO:0021799	BP	cerebral cortex radially oriented cell migration	1.77881e-05	-10.937	29	17	0.00453092	3752	17256	DIXDC1,LHX6,SYNE2,NDEL1,CDK5R2,DAB1,POU3F2,FOXG1,POU3F3,ADGRG1,RELN,C16orf45,GLI3,DAB2IP,LAMB1,CDK5R1,NR2E1
GO:0014013	BP	regulation of gliogenesis	1.90276e-05	-10.8696	102	41	0.0109275	3752	17256	ID4,LRP2,CSF1,ETV5,IDH2,PPARG,EPHA4,ADCYAP1,LIF,CNTN2,ZNF365,CDH2,SERPINE2,EMX1,SOX8,SOX11,PTPRZ1,C16orf45,NOG,TNFRSF21,NKX2-2,NTRK3,HES5,NR2E1,CXCR4,TNFRSF8,NKX6-1,GSX2,DAB1,STAP1,TERT,DAAM2,BIN1,BMP2,TENM4,MIR222,DAG1,SHH,NKX6-2,DLX1,TP73
GO:0003014	BP	renal system process	1.90276e-05	-10.8696	102	41	0.0109275	3752	17256	CHRNB4,UTS2R,TACR1,RAB11FIP2,BTC,ADCY8,MCAM,ADCY1,SULF2,HAS2,AGTR1,MYO5B,AKR1C3,GJA1,ITGA3,AQP3,CD34,EDN1,OXT,WFS1,CHRNA3,EMP2,LGMN,ADCY5,WNK4,AVP,NPR3,HSD11B2,ADCY2,PCSK5,KCNMA1,TFAP2B,ADCY4,SULF1,SGK1,DRD2,BMP4,BCL2,KCNQ1,PDGFB,PRKAR1B
GO:0010771	BP	negative regulation of cell morphogenesis involved in differentiation	1.9715e-05	-10.8341	89	37	0.00986141	3752	17256	KANK1,NGEF,WNT3,MT3,ACTN4,NFATC4,SEMA3D,WNT5A,WNT3A,DRAXIN,SPP1,CDK5R1,NTN1,FSTL4,LRP4,SEMA3A,EFNB3,EPHA4,RAPGEF2,SEMA5A,TNR,PTK2,TLX2,EPHA7,DAB1,RTN4R,NGFR,PTEN,LINGO1,EFNA5,PTPRS,NLGN1,SLIT2,FBLN1,DMTN,EFNA1,FGF13
GO:0042551	BP	neuron maturation	2.19962e-05	-10.7246	32	18	0.00479744	3752	17256	RND1,CNTN2,NR4A2,AGRN,C1QL1,KCNIP2,EPHA8,GLDN,GNAQ,NRCAM,VSX1,FEV,NTN4,SPTBN4,MYOC,SCLT1,IRX5,RET
GO:0019229	BP	regulation of vasoconstriction	2.28057e-05	-10.6885	61	28	0.00746269	3752	17256	TACR1,CASR,UTS2R,ASIC2,ADRA1B,ADRA2A,AVP,ADRA2C,OXTR,ECE1,ADRA1D,HRH1,ARHGAP42,CHRM3,APLN,AVPR1A,AGTR1,CHRM1,LEP,HTR2A,KCNA5,DOCK4,EDN2,GJA1,P2RX1,ACE,EDN1,EGFR
GO:0061971	BP	replacement bone morphogenesis	2.28389e-05	-10.687	49	24	0.00639659	3752	17256	COL27A1,AXIN2,PHOSPHO1,BMP4,GNAS,SHOX2,FOXC1,RARB,FGFR3,COL13A1,FGF18,SCX,BMPR1B,COMP,NPPC,RUNX2,CSGALNACT1,COL2A1,MEF2C,HOXA11,BMP6,SOX9,DLX5,ALPL
GO:0060350	BP	endochondral bone morphogenesis	2.28389e-05	-10.687	49	24	0.00639659	3752	17256	RARB,FGFR3,FOXC1,GNAS,SHOX2,BMP4,COL27A1,PHOSPHO1,AXIN2,HOXA11,COL2A1,MEF2C,RUNX2,CSGALNACT1,NPPC,ALPL,SOX9,DLX5,BMP6,COL13A1,COMP,BMPR1B,SCX,FGF18
GO:0060137	BP	maternal process involved in parturition	2.28747e-05	-10.6855	7	7	0.00186567	3752	17256	NODAL,LDOC1,ARNTL,OXTR,CYP1A1,EDN1,KALRN
GO:0007442	BP	hindgut morphogenesis	2.28747e-05	-10.6855	7	7	0.00186567	3752	17256	GLI2,DACT1,GLI3,TCF7,WNT5A,HOXD13,SHH
GO:0051703	BP	intraspecies interaction between organisms	2.32733e-05	-10.6682	52	25	0.00666311	3752	17256	PTCHD1,GNB1L,GRIN1,KALRN,OXT,NR2E1,SHANK1,EN1,ATXN1,BRINP1,GAD1,AVPR1A,OXTR,NRXN3,NRXN1,AVP,SLC6A4,PTEN,SHANK2,SHANK3,TBX1,GRID1,NRXN2,UCN,DRD4
GO:0035176	BP	social behavior	2.32733e-05	-10.6682	52	25	0.00666311	3752	17256	OXTR,NRXN3,NRXN1,AVP,SLC6A4,PTEN,SHANK2,SHANK3,TBX1,GRID1,NRXN2,UCN,DRD4,PTCHD1,GNB1L,KALRN,GRIN1,OXT,SHANK1,NR2E1,EN1,BRINP1,ATXN1,GAD1,AVPR1A
GO:0032281	CC	AMPA glutamate receptor complex	2.3878e-05	-10.6426	27	16	0.00406607	3935	18223	CPT1C,GRIA4,DLG3,SHISA6,CACNG8,CNIH3,SHISA8,CACNG4,CACNG7,GRIA2,SHISA9,OLFM2,CACNG2,SHISA7,CNIH2,VWC2
GO:0007605	BP	sensory perception of sound	2.52072e-05	-10.5884	144	53	0.0141258	3752	17256	POU4F3,EYA4,SLC52A3,GABRB2,SLC1A3,MYH14,GABRB3,TSPEAR,MARVELD2,SIX1,SPTBN4,PCDH15,LRP2,MYO6,ADGRV1,TBX1,POU4F2,FGFR1,UCN,SLC26A5,ESPNL,COL11A2,USH2A,CEMIP,EPS8L2,COL2A1,USH1C,MBP,MYO15A,SPRY2,ROR1,MYO3A,MYO7A,ATP8B1,TFAP2A,KCNQ4,NDP,EYA1,KCNQ1,CACNA1D,CLIC5,SOBP,ASIC2,WFS1,P2RX2,GJB6,GJB2,TUB,HPN,TMC2,ESPN,OTOA,TMPRSS3
GO:0048645	BP	animal organ formation	2.57368e-05	-10.5676	35	19	0.00506397	3752	17256	MEF2C,SOX17,NKX3-2,SHH,TBR1,PAX8,FOXH1,RBPJ,PAX2,LRP2,SMARCD3,FOLR1,FGFR2,BMP4,GLI3,NOG,GLI2,NTF4,AXIN2
GO:0021846	BP	cell proliferation in forebrain	2.61413e-05	-10.552	27	16	0.00426439	3752	17256	SIX3,FGFR2,LHX5,GLI3,IGF2BP1,FABP7,FGF8,KIF1A,WNT7A,POU3F3,POU3F2,WNT3A,FGFR1,EMX2,DIXDC1,ARX
GO:0033268	CC	node of Ranvier	2.67178e-05	-10.5302	15	11	0.00279543	3935	18223	SPOCK1,KCNQ2,DAG1,SCN1B,CNTN2,SCN8A,KCNQ3,ANK3,SPTBN4,MYOC,BIN1
GO:0010842	BP	retina layer formation	2.73625e-05	-10.5063	22	14	0.00373134	3752	17256	TSPAN12,TFAP2A,PROM1,TOPORS,FJX1,ATP8A2,SDK1,LHX1,FOXN4,PTF1A,PTPRM,MEGF11,SDK2,TFAP2B
GO:0061213	BP	positive regulation of mesonephros development	2.73625e-05	-10.5063	22	14	0.00373134	3752	17256	WNT2B,SOX8,WT1,PAX8,PAX2,MAGED1,LHX1,GREM1,SIX1,GDNF,SOX9,BASP1,SIX4,NOG
GO:0060740	BP	prostate gland epithelium morphogenesis	2.73625e-05	-10.5063	22	14	0.00373134	3752	17256	SFRP1,FOXA1,SHH,HOXD13,NOG,SOX9,GLI2,BMP4,NKX3-1,ID4,TNC,HOXB13,FGFR2,CYP7B1
GO:0098773	BP	skin epidermis development	2.74725e-05	-10.5023	74	32	0.00852878	3752	17256	GNAS,FOXE1,FZD6,BCL2,FGFR2,IGFBP5,SOX21,FOXQ1,SOX9,TGM3,VANGL2,HOXC13,RBPJ,SHH,APCDD1,LHX2,INHBA,MYO5A,EGFR,LGR5,EDAR,LRP4,DNASE1L2,ALX4,SOX18,PDGFA,EDA,LAMA5,KDF1,WNT10A,CELSR1,ERCC2
GO:0086066	BP	atrial cardiac muscle cell to AV node cell communication	2.86188e-05	-10.4614	15	11	0.00293177	3752	17256	GJA1,KCNJ3,KCNQ1,CACNA1C,CACNB2,KCNJ5,ANK2,GJC1,KCNN2,SCN5A,KCNA5
GO:0031016	BP	pancreas development	2.90093e-05	-10.4479	71	31	0.00826226	3752	17256	NKX2-2,NEUROD1,FOXF1,NR5A2,FOXA2,NEUROG3,BMP4,MNX1,PDX1,IGF2,GDF11,ILDR2,NKX6-1,CCDC39,PROX1,TCF7L2,PAX6,INSM1,ONECUT2,SOX9,ONECUT1,NKX3-2,BMP6,MEIS2,PTF1A,WFS1,ACVR2B,WNT5A,ZIC3,NKX6-2,SHH
GO:0006023	BP	aminoglycan biosynthetic process	2.97947e-05	-10.4212	107	42	0.011194	3752	17256	HAS1,EXT1,B4GAT1,HS6ST1,ACAN,HS6ST2,GPC5,B3GNT5,EXT2,B4GALT5,VCAN,GPC3,ST3GAL4,AGRN,HS3ST1,B3GNT4,HS3ST3A1,HAS3,HS3ST6,GCNT2,B3GNT7,OGN,UST,CHST6,B3GNT6,CHST2,CHSY3,HAS2,NDST3,CSPG4,B3GNT9,BCAN,SDC1,CEMIP,CSGALNACT1,SDC2,HS3ST2,CHST3,GPC1,XYLT1,CHST1,HS3ST5
GO:0006940	BP	regulation of smooth muscle contraction	3.18243e-05	-10.3553	65	29	0.00772921	3752	17256	KCNB2,ADRA2A,NPNT,ADRA1B,DAPK3,CHRNA3,PLCE1,CHRNB4,TACR1,ARHGAP42,CHRM3,MIR153-2,PRKG1,ADRA1D,CALCA,OXTR,ADRA2C,GHSR,DOCK4,TNNI3,MYOCD,CHRM1,CTTN,EDN1,OXT,P2RX1,EDN2,NMU,ITGA2
GO:0046620	BP	regulation of organ growth	3.27195e-05	-10.3275	104	41	0.0109275	3752	17256	EDN1,KCNK2,PIN1,WWC1,MAPK11,BASP1,FOXC1,GJA1,TBX5,PIM1,TBX20,ERBB4,NKX2-5,SLC6A4,BMP10,TGFBR3,FGFR1,ARX,WNT2,YAP1,FGFR2,CACNA2D2,NOG,FGF20,MEIS1,FGF8,PROX1,TBX2,FGF9,FGF2,ZFPM2,MEF2C,PTEN,DUSP6,FOXC2,PTK2,RBP4,TP73,WT1,RBPJ,MIR222
GO:0051968	BP	positive regulation of synaptic transmission, glutamatergic	3.27365e-05	-10.327	30	17	0.00453092	3752	17256	NTRK1,SHANK3,NLGN1,DRD1,SHANK2,CACNG4,NRXN1,TNR,OXTR,CACNG8,ADCYAP1,CACNG2,RELN,CACNG7,SHANK1,ROR2,EGFR
GO:0035272	BP	exocrine system development	3.3144e-05	-10.3146	44	22	0.00586354	3752	17256	FGFR2,TGM2,RAB26,EGFR,FOXC1,NKX3-1,ESRP2,PLXNA1,FGF8,PAX6,SEMA3A,PDX1,EDAR,NFIB,IGF2,SOX9,FGFR1,SHH,DAG1,PTF1A,LAMA5,EDA
GO:0072091	BP	regulation of stem cell proliferation	3.39814e-05	-10.2897	59	27	0.00719616	3752	17256	ZFP36L1,PAX6,SMARCD3,YAP1,NR2E1,SIX3,VAX1,ACE,DRD2,DMRTA2,VEGFC,FBLN1,GLI3,OVOL1,SOX11,SHH,EPCAM,KDF1,OTP,MIR222,FOXG1,TERT,FERMT1,HMGA2,OVOL2,SOX18,SOX17
GO:2000179	BP	positive regulation of neural precursor cell proliferation	3.43132e-05	-10.28	47	23	0.00613006	3752	17256	DMRTA2,DRD2,GLI3,LHX5,VEGFC,GLI2,SMARCD3,LRP2,NR2E1,CDON,ADGRG1,PROX1,PAX6,NES,DISP3,INSM1,FOXG1,FZD9,DLL4,OTP,LHX1,SHH,WNT3A
GO:0030178	BP	negative regulation of Wnt signaling pathway	3.43594e-05	-10.2786	210	71	0.0189232	3752	17256	CDH2,SFRP5,NFATC4,SPERT,WNT5A,RBMS3,DRAXIN,DACT1,NKD2,CTNNBIP1,NKX2-5,FRZB,KREMEN1,SOX2,CCND1,MLLT3,BMP2,GRB10,SHH,APCDD1,SHISA2,DKK2,GPC3,SOX17,SOX9,WNT4,CITED1,FGF9,TCF7L2,CTHRC1,SHISA6,GLI3,HECW1,WIF1,NOG,EGR1,BARX1,ROR2,WNT5B,TLE2,PSMB7,RBX1,APC2,FERMT1,GREM1,LRP4,SFRP1,MDFI,DKK3,LRP6,DAB2IP,FZD1,SFRP2,SIX3,PSMC1,SOST,TRABD2B,IGFBP2,MCC,DACT3,NFATC1,TBX18,RAPGEF1,PSMB10,AMER2,AXIN2,GSC,PSMA6,…
GO:0008217	BP	regulation of blood pressure	3.46257e-05	-10.2709	181	63	0.016791	3752	17256	VEGFC,P2RX1,ACE,DRD2,NMU,ACVRL1,CHRNA7,HMOX1,PDGFB,LRP5,ADRB3,LEP,PCSK5,COL1A2,SGK1,RASL10B,CORIN,CARTPT,MME,NR2F2,AVP,NPR3,TPM1,SMAD3,NPR2,CNR1,NPY1R,HSD11B2,ASIC2,GLP1R,DDAH1,P2RX2,EMP2,CD34,NPY,GJA1,PDE4D,EDN2,ADM2,EDN1,OXT,POMC,AGTR1,RAMP2,APLN,AVPR1A,PPARG,EPHX2,TNNI3,OXTR,ECE1,CALCA,ADRA1D,LVRN,NCALD,ARHGAP42,ADRA1B,UTS2R,TACR1,CACNA1B,GCGR,UCN,NOS2
GO:0042475	BP	odontogenesis of dentin-containing tooth	3.55945e-05	-10.2433	78	33	0.00879531	3752	17256	SCN5A,JAG2,BCL11B,LRP4,EDAR,WNT6,FOXC1,LRP6,EDA,TBX1,ITGB4,ACVR2B,DLX3,LAMA5,RUNX2,TNC,PITX2,HAND1,FAM20C,NKX2-3,HAND2,FAM20A,KLK4,MSX1,BMP4,GLI3,GLI2,PDGFRA,DLX1,SHH,MSX2,BMP2,LHX8
GO:1902430	BP	negative regulation of amyloid-beta formation	3.60733e-05	-10.23	9	8	0.0021322	3752	17256	SORL1,BIN1,ROCK1,CLU,APOE,HAP1,PRNP,CHRNA7
GO:0061303	BP	cornea development in camera-type eye	3.60733e-05	-10.23	9	8	0.0021322	3752	17256	WNT6,WNT9B,WNT9A,WNT2B,PAX6,SOX11,LIMK2,FOXE3
GO:0008201	MF	heparin binding	3.64519e-05	-10.2195	158	56	0.0151351	3700	17224	COL25A1,CTGF,CHRD,ADAMTS15,RTN4R,FGF2,RSPO4,RSPO3,COL13A1,ADAMTS3,NDNF,APLP1,SERPINE2,LTF,SOD3,PTPRF,FBLN7,TGFBR3,PTPRS,ANOS1,APOE,CYR61,SFRP1,FGFR2,MDK,PF4,BMP4,NRP2,LIPG,COL5A1,MPO,FSTL1,SELP,FGFR1,ADAMTS8,GREM2,ADAMTS1,ELANE,ADGRG1,LXN,MMP7,COMP,ADAMTSL5,FGF9,FBN1,EVA1C,PCSK6,SOST,LPL,PCOLCE2,PTCH1,FGFRL1,TNXB,SLIT2,CCDC80,RSPO1
GO:0099094	MF	ligand-gated cation channel activity	3.69273e-05	-10.2066	109	42	0.0113514	3700	17224	HCN2,JPH1,RASA3,TRPA1,ITPR2,KCNJ2,CHRND,GRIK1,CHRNA7,KCNH2,KCNJ6,KCNJ5,ABCC8,JPH2,GRIA2,CHRNA3,CNGA3,ASIC1,CHRNB4,KCNJ18,ASIC2,KCNJ12,GRIA4,KCNJ4,KCNJ15,KCNK1,KCNJ8,HCN4,GRIK4,GRIN3A,HCN1,GRIN1,P2RX1,JPH3,GRIK2,GRIN2D,SHROOM2,MCOLN3,KCNJ3,SCNN1G,P2RX2,KCNJ9
GO:0006022	BP	aminoglycan metabolic process	3.69953e-05	-10.2047	167	59	0.0157249	3752	17256	HS6ST1,HGF,ACAN,HS6ST2,GAL3ST3,HAS1,B4GAT1,EXT1,B4GALT5,VCAN,FUCA1,GPC5,EXT2,B3GNT5,B3GNT4,FGF2,GPC3,ST3GAL4,AGRN,HS3ST1,GCNT2,B3GNT7,OGN,HS3ST3A1,HS3ST6,HAS3,B3GAT1,CHST6,ARSB,UST,FOXC1,CSPG4,PGLYRP3,BCAN,B3GNT9,NDNF,PIM1,B3GNT6,CHST2,NDST3,CHSY3,HAS2,CSGALNACT1,SDC2,ITIH5,SDC1,CEMIP,HPSE2,EGFLAM,CHIT1,B3GAT2,XYLT1,CEMIP2,CHST1,HS3ST5,HS3ST2,CHST3,GPC1,PGLYRP1
GO:0022404	BP	molting cycle process	3.80034e-05	-10.1778	75	32	0.00852878	3752	17256	FOXQ1,IGFBP5,SOX21,CDH3,BCL2,FGFR2,FZD6,FOXE1,GNAS,LHX2,SHH,APCDD1,RBPJ,HOXC13,VANGL2,SOX9,TGM3,DNASE1L2,LRP4,EDAR,LGR5,MYO5A,INHBA,EGFR,CELSR1,WNT10A,ERCC2,LAMA5,PDGFA,EDA,SOX18,ALX4
GO:0022405	BP	hair cycle process	3.80034e-05	-10.1778	75	32	0.00852878	3752	17256	SOX18,ALX4,LAMA5,EDA,PDGFA,CELSR1,WNT10A,ERCC2,LGR5,EGFR,INHBA,MYO5A,EDAR,LRP4,DNASE1L2,TGM3,SOX9,HOXC13,VANGL2,RBPJ,LHX2,APCDD1,SHH,FOXE1,GNAS,FGFR2,BCL2,CDH3,FZD6,SOX21,IGFBP5,FOXQ1
GO:0060420	BP	regulation of heart growth	3.80034e-05	-10.1778	75	32	0.00852878	3752	17256	FGFR1,BMP10,TGFBR3,MAPK11,KCNK2,PIN1,EDN1,TBX5,BASP1,GJA1,TBX20,PIM1,NKX2-5,ERBB4,PTEN,ZFPM2,MEF2C,FGF2,DUSP6,WT1,TP73,RBP4,MIR222,RBPJ,FGFR2,WNT2,FGF20,NOG,PROX1,TBX2,MEIS1,FGF9
GO:0072178	BP	nephric duct morphogenesis	3.8415e-05	-10.1671	11	9	0.00239872	3752	17256	OSR1,EPHA4,PAX2,HNF1B,LHX1,WNT9B,EPHA7,GPC3,BMP4
GO:0097106	BP	postsynaptic density organization	3.8415e-05	-10.1671	11	9	0.00239872	3752	17256	RELN,NRXN2,TMEM108,NRXN1,SHANK3,NLGN1,SHANK1,SHANK2,PTEN
GO:0099084	BP	postsynaptic specialization organization	3.8415e-05	-10.1671	11	9	0.00239872	3752	17256	PTEN,SHANK2,NLGN1,SHANK1,SHANK3,NRXN1,TMEM108,NRXN2,RELN
GO:1905332	BP	positive regulation of morphogenesis of an epithelium	3.85703e-05	-10.163	33	18	0.00479744	3752	17256	WNT2,NOG,RREB1,BMP4,SIX1,LIF,WNT2B,MAGED1,GREM1,WNT4,STOX1,SIX4,GDNF,SOX9,PAX8,SOX8,LHX1,PAX2
GO:0090288	BP	negative regulation of cellular response to growth factor stimulus	3.8608e-05	-10.1621	153	55	0.0146588	3752	17256	SFRP1,RBPMS2,APLN,PRDM14,SPRY3,SMAD6,FSTL3,LDLRAD4,SOST,PIN1,SFRP2,LRP2,FZD1,DAB2IP,PRDM16,ZNF451,SKOR1,WNT5A,TGFBR3,CHRD,FBN1,GPC1,BMPER,GREM1,CIDEA,SULF2,SPRY2,CREB3L1,NBL1,NKX2-1,SPRY4,PMEPA1,HJV,TRIM33,GREM2,SKOR2,SULF1,PEG10,HTRA3,WNT1,NOG,SLIT2,SHISA2,VWC2,FAM129B,DLX1,STRAP,TGFB1I1,MIR503,BAMBI,SMAD3,WNT4,ONECUT2,ONECUT1,NEDD4
GO:0001942	BP	hair follicle development	4.04128e-05	-10.1164	72	31	0.00826226	3752	17256	DNASE1L2,FOXQ1,LRP4,EDAR,IGFBP5,SOX21,INHBA,MYO5A,FZD6,EGFR,FGFR2,LGR5,BCL2,GNAS,FOXE1,APCDD1,SHH,ERCC2,CELSR1,WNT10A,LHX2,PDGFA,EDA,LAMA5,RBPJ,VANGL2,HOXC13,ALX4,SOX18,TGM3,SOX9
GO:0005245	MF	voltage-gated calcium channel activity	4.12638e-05	-10.0955	42	21	0.00567568	3700	17224	CACNA1A,NCS1,CACNA1H,CACNG7,CACNG2,CACNA1E,CACNA1D,NALCN,CACNG8,CACNG4,CACNA1B,CACNA2D2,CACNA1I,CACNB3,CACNB2,CACNG6,CACNA2D1,CACNA2D4,OPRM1,CACNA1C,TMC2
GO:0086002	BP	cardiac muscle cell action potential involved in contraction	4.34175e-05	-10.0446	36	19	0.00506397	3752	17256	KCNN2,KCNJ5,KCNJ3,CACNB2,SCN4B,KCNJ2,SCN5A,KCNH2,KCNA5,SCN1B,ANK2,GJC1,CACNA1D,CACNA2D1,FGF12,KCNQ1,KCNJ8,CACNA1C,GJA1
GO:0005262	MF	calcium channel activity	4.35627e-05	-10.0413	120	45	0.0121622	3700	17224	GRIN2D,TMEM37,FAM155A,STIM2,JPH3,GRIN1,TRPM1,CACNA1C,CACNA2D3,MCOLN3,GRIN3B,CACNA2D1,CACNA2D4,CACNB2,CACNG6,CACNB3,GPM6A,CACNA1D,TRPC3,CACNG4,NALCN,CACNG8,CACNG7,GRIN3A,CACNA1E,CACNA1H,TMC2,CHRNA7,DENND5A,OPRM1,PKD1L1,JPH2,FAM155B,CACNA1I,CACNA2D2,CACNA1B,TRPA1,RASA3,JPH1,TRPV2,CACNG2,TRPM6,ITPR2,CACNA1A,NCS1
GO:0030858	BP	positive regulation of epithelial cell differentiation	4.50567e-05	-10.0076	66	29	0.00772921	3752	17256	IL13,PAX8,LHX1,CLDN5,PAX2,KDF1,PTCH1,VDR,CD24,BMP6,ATOH1,OVOL2,GDNF,SOX9,PAX6,H2AFY2,NKX6-1,CYP27B1,LIF,VEZF1,ACVRL1,PTCH2,FOXJ1,PROC,BMP4,WNT10B,PROM1,FOXC1,ETV2
GO:0031345	BP	negative regulation of cell projection organization	4.50811e-05	-10.007	168	59	0.0157249	3752	17256	SLIT2,KIAA0319,EPHA7,RTN4R,STAP1,DAB1,NGFR,TNR,PTK2,TLX2,PTPRS,NLGN1,PTEN,LINGO1,FGF13,TBC1D30,FKBP4,EFNA1,SPOCK1,TNFRSF8,APOE,PTPRG,CAPZB,CRMP1,RAP1GAP2,STX1B,WNT5A,WNT3A,SEMA3D,DRAXIN,NFATC4,NGEF,ASAP1,LPAR1,KANK1,ZNF365,EVI5L,PRNP,GFI1,WNT3,MT3,SPRY2,SEMA3A,NTN1,FSTL4,LRP4,ITM2C,RGMA,SEMA5A,SEZ6,DENND5A,RAP1GAP,EFNB3,MIR196A1,RAPGEF2,EPHA4,CDK5R1,SPP1,ITGA3
GO:0051146	BP	striated muscle cell differentiation	4.57354e-05	-9.99264	197	67	0.0178571	3752	17256	DNER,FLNC,NKX2-5,SMYD3,KRAS,TBX5,KRT19,WNT3A,FHL2,CDH2,NEBL,FHOD3,PITX2,SDC1,SELENON,PROX1,UCHL1,IGFBP5,LMNA,IGF2,TMOD3,KLHL40,TANC1,CACNA1H,WNT1,PDGFRA,BMP4,MYOF,CXADR,GATA4,SHH,NFATC2,NPHS1,BMP2,CFL2,AVPR1A,CDON,KCNH1,MYEF2,ADAM12,SOX6,RXRA,MYH11,NKX2-6,BMP10,CAPN2,MYLK2,LMOD3,NRG1,SIX4,TNNT1,NEXN,MYOD1,OBSL1,MYOG,MYOCD,CACNA2D2,RARB,BARX2,MYOM3,WNT10B,P2RX2,WT1,MEF2C,TPM1,LMOD1,C11orf88
GO:0055024	BP	regulation of cardiac muscle tissue development	4.69467e-05	-9.9665	92	37	0.00986141	3752	17256	MEF2C,ZFPM2,FGF2,PTEN,TP73,RBP4,MIR222,RBPJ,BMP2,FGFR2,WNT2,NOG,BMP4,FGF20,FGF8,TBX2,MEIS1,FGF9,MYOCD,NRG1,GREM1,FGFR1,BMP10,WNT3A,TGFBR3,JPH2,KCNK2,PIN1,SOX6,EDN1,MAPK11,GJA1,TBX5,PIM1,TBX20,NKX2-5,ERBB4
GO:0002065	BP	columnar/cuboidal epithelial cell differentiation	4.69467e-05	-9.9665	92	37	0.00986141	3752	17256	RBPJ,BMP2,FOXA1,TYMS,PRDM1,INSM1,NKX3-2,ATOH1,BMP6,WNT4,CDX2,NKX6-1,FGF8,PROX1,FAM20C,PAX6,NKX2-2,MYO7A,RARB,GATA4,BMP4,FGFR2,HES5,CLIC5,EMX1,CDH2,DLX3,GATA5,FGFR1,WNT5A,SOX11,USH1C,PDX1,JAG2,MCOLN3,NEUROD1,RXRA
GO:0001890	BP	placenta development	4.82599e-05	-9.93891	147	53	0.0141258	3752	17256	HS6ST1,NDP,FGFR2,PDGFB,WNT2,VASH2,ETV2,STC2,ZNF568,ESRRB,LEP,IGF2,CITED1,GRHL2,RSPO3,CDX2,EOMES,TCF23,NR2F2,PTK2,SOCS3,WNT7B,GHSR,LHX3,PRDM1,STOX2,NODAL,LDOC1,RBPJ,EGFR,RXRA,ZFAT,CYR61,PLCD1,KRT19,SPP1,GJA1,GCM2,ZFP36L1,PPARG,CUL7,LIF,GATA2,CYP27B1,MDFI,LHX4,VDR,HAND1,OVOL2,E2F7,E2F8,GJB3,DLX3
GO:0042813	MF	Wnt-activated receptor activity	4.8485e-05	-9.93426	23	14	0.00378378	3700	17224	FZD8,SFRP1,SFRP2,LRP4,ROR1,FZD1,SFRP5,LRP6,FZD10,FZD9,FRZB,LRP5,TSPAN12,FZD6
GO:0007435	BP	salivary gland morphogenesis	4.8687e-05	-9.9301	28	16	0.00426439	3752	17256	EDA,LAMA5,DAG1,SHH,FGFR1,NKX3-1,EGFR,TGM2,FGFR2,EDAR,SEMA3A,NFIB,PAX6,FGF8,PLXNA1,ESRP2
GO:0060443	BP	mammary gland morphogenesis	4.98895e-05	-9.9057	42	21	0.00559701	3752	17256	PTCH1,WNT5A,BSX,MSX2,DDR1,WNT4,NRG3,VDR,IGFBP5,NTN1,SRC,TBX2,PGR,LRP6,GLI2,BMP4,GLI3,CSF1,LRP5,FGFR2,EPHA2
GO:0044306	CC	neuron projection terminus	5.0538e-05	-9.89279	127	47	0.0119441	3935	18223	FSTL3,ROR1,DGKI,EPHA4,UCN,MME,PACSIN1,CPLX1,ADRA2C,CDH8,CALCA,KCNK2,SEPT6,GAD1,KCNIP3,CCK,KCNA6,TANC1,ADCYAP1,NMU,DRD2,CPLX2,OPRD1,GRIN1,AP3D1,PRSS12,SCRG1,KCNA2,UNC13A,UCHL1,NTRK2,PTPRN2,FLRT1,CHRM1,KCNAB2,SLC18A3,FLRT3,CRHBP,SLC32A1,CASR,CHRM3,OXT,KCNA1,SLC18A2,GRIK2,ITGA2,KCNC2
GO:0014033	BP	neural crest cell differentiation	5.20671e-05	-9.86298	76	32	0.00852878	3752	17256	SOX9,TWIST1,FOXC2,MEF2C,SHH,KBTBD8,GSC,FOLR1,HAND2,RET,GDNF,OVOL2,ALX1,PITX2,NRG1,GBX2,LAMA5,TAPT1,TBX1,WNT10A,SEMA3D,SOX11,SOX8,FOXC1,LRP6,EDN1,CYP26C1,PHOX2B,SEMA3A,ERBB4,SFRP1,FRZB
GO:0030514	BP	negative regulation of BMP signaling pathway	5.24175e-05	-9.85627	51	24	0.00639659	3752	17256	SMAD6,FSTL3,SFRP1,HJV,RBPMS2,GREM2,SKOR2,TRIM33,NOG,SOST,LRP2,FZD1,SFRP2,WNT1,HTRA3,BMPER,FBN1,VWC2,WNT5A,SKOR1,CHRD,DLX1,NBL1,GREM1
GO:0001706	BP	endoderm formation	5.24175e-05	-9.85627	51	24	0.00639659	3752	17256	COL6A1,LAMB1,NOG,MIXL1,SOX2,INHBA,DUSP4,DUSP2,TBX20,SOX17,DUSP5,SOX7,COL12A1,HMGA2,MMP15,EOMES,MMP2,ITGA7,COL4A2,HNF1B,LHX1,NODAL,LAMA3,ITGB5
GO:0009799	BP	specification of symmetry	5.33616e-05	-9.83842	123	46	0.0122601	3752	17256	FGF8,TBX2,GREM2,DNAI2,PCSK5,PCSK6,LBX1,HAND2,PKD1L1,FOLR1,BMP4,GATA4,FOXF1,SHH,CCDC151,DNAH11,ZIC3,DAAM2,FOXH1,NODAL,VANGL2,SMAD3,MEF2C,SOX17,NKX3-2,CCDC39,TBX20,NKX2-5,FOXN4,NOTO,FOXJ1,DRC1,GJA1,NDRG4,RIPPLY2,WNT5A,WNT3A,ARMC4,TBX1,ACVR2B,GREM1,HAND1,PITX2,SOX18,NBL1,OVOL2
GO:2000696	BP	regulation of epithelial cell differentiation involved in kidney development	5.38118e-05	-9.83002	18	12	0.00319829	3752	17256	LHX1,PAX2,OSR1,PAX8,LIF,CD24,PROM1,GDNF,WNT9B,CITED1,YAP1,FAT4
GO:0072074	BP	kidney mesenchyme development	5.38118e-05	-9.83002	18	12	0.00319829	3752	17256	OSR1,WT1,SHH,SIX2,PAX2,FOXD1,WNT4,TCF21,SIX4,BASP1,SIX1,BMP4
GO:0043679	CC	axon terminus	5.40453e-05	-9.82569	110	42	0.0106734	3935	18223	PACSIN1,ROR1,EPHA4,DGKI,UCN,ADRA2C,CDH8,CPLX1,KCNK2,CALCA,SEPT6,CCK,KCNA6,GAD1,KCNIP3,DRD2,CPLX2,TANC1,ADCYAP1,NMU,KCNA2,UNC13A,NTRK2,OPRD1,GRIN1,AP3D1,PRSS12,KCNAB2,SLC18A3,FLRT3,PTPRN2,CHRM1,GRIK2,SLC18A2,ITGA2,KCNC2,OXT,SLC32A1,CASR,CRHBP,CHRM3,KCNA1
GO:0021955	BP	central nervous system neuron axonogenesis	5.78234e-05	-9.75812	31	17	0.00453092	3752	17256	EPHA4,NFIB,SCN1B,NR2E1,TSKU,DCLK1,SPTBN4,PHOX2B,PLXNA4,GLI2,SLIT2,EPHB1,NDEL1,PTEN,ADARB1,NR4A2,PTK2
GO:0097061	BP	dendritic spine organization	5.78234e-05	-9.75812	31	17	0.00453092	3752	17256	EPHB1,LGMN,ITPKA,SHANK2,ARC,CTNND2,PTEN,SHANK3,ZNF365,PRNP,WNT7A,PAK3,CTTN,ITGA3,CHRNA7,TANC1,SHANK1
GO:0046661	BP	male sex differentiation	5.82247e-05	-9.7512	155	55	0.0146588	3752	17256	TCF21,ROR2,BCL2,GATA4,ANKRD7,KLHL32,WNT9B,RAB13,PDGFRA,FGF8,TLR3,DHH,BIK,ADGRG1,FGF9,FKBP4,WNT4,RNF38,BMP6,SOX9,NR5A1,HOXD13,WT1,SHH,KITLG,NTRK1,HMGCS1,COL9A3,DMRT1,SFRP2,LRP2,INHBA,DMRT3,CCND1,NKX3-1,LHX9,BOK,WNT2B,SFRP1,AKR1C3,MAMLD1,FSTL3,RHOBTB3,STAR,HOXA11,SDC1,NKX2-1,PITX2,SIX4,SOX8,WNT5A,TFAP2C,SCX,RAD21L1,GREB1L
GO:0022834	MF	ligand-gated channel activity	5.86382e-05	-9.74412	146	52	0.0140541	3700	17224	KCNJ18,ASIC2,KCNJ12,ASIC1,CHRNB4,CNGA3,GRIN3A,HCN1,HCN4,KCNJ8,GRIK4,KCNJ15,KCNJ4,KCNK1,GRIA4,GRIN2D,GRIK2,GRIN1,SLC17A7,JPH3,P2RX1,GLRA3,GRIN3B,KCNJ3,MCOLN3,SHROOM2,SCNN1G,P2RX2,KCNJ9,RASA3,TRPA1,JPH1,GABRB2,HCN2,KCNJ2,GRID2,GRID1,GABRB3,ITPR2,KCNH2,KCNJ6,GRIK1,NCALD,CHRNA7,GLRB,CHRND,JPH2,GRIA2,CHRNA3,DLG3,KCNJ5,ABCC8
GO:0015276	MF	ligand-gated ion channel activity	5.86382e-05	-9.74412	146	52	0.0140541	3700	17224	GABRB2,JPH1,RASA3,TRPA1,HCN2,ITPR2,KCNJ2,GABRB3,GRID1,GRID2,NCALD,GRIK1,CHRNA7,CHRND,GLRB,KCNH2,KCNJ6,ABCC8,KCNJ5,CHRNA3,GRIA2,JPH2,DLG3,CHRNB4,ASIC1,CNGA3,KCNJ12,ASIC2,KCNJ18,KCNK1,KCNJ4,KCNJ15,GRIA4,HCN1,GRIN3A,GRIK4,KCNJ8,HCN4,JPH3,P2RX1,SLC17A7,GRIN1,GRIN2D,GRIK2,GLRA3,KCNJ9,P2RX2,KCNJ3,SCNN1G,GRIN3B,SHROOM2,MCOLN3
GO:0099634	CC	postsynaptic specialization membrane	5.9394e-05	-9.73132	34	18	0.00457433	3935	18223	CACNG8,CACNG4,CDH2,GRIK1,CACNG7,GRIA4,GRIK2,DLG3,GSG1L,GRIK4,DLG2,GRID1,GRID2,GRIA2,PTPRS,GRIN1,GRIN2D,CACNG2
GO:0005923	CC	bicellular tight junction	6.30391e-05	-9.67176	121	45	0.0114358	3935	18223	AMOTL2,C1QTNF5,CLMP,CLDN12,PRKCZ,UBN1,PARD6G,JAM3,MPDZ,MICALL2,VAPA,PARD3B,CCND1,WNK3,FRMD4A,CRB3,NHS,SYNPO,CXADR,EPB41L4B,SHROOM2,RAPGEF2,EPCAM,CLDN11,OCLN,MARVELD2,ANK3,MAGI1,RAB13,TJP3,CLDN3,FRMD4B,MARVELD3,WNK4,PARD3,VASP,CLDN1,CLDN5,TJP1,MPP7,STRN,AMOT,CGNL1,DLG3,CLDN6
GO:0003156	BP	regulation of animal organ formation	6.5343e-05	-9.63586	34	18	0.00479744	3752	17256	SULF1,FGF8,WNT2B,PIM1,SIX1,BMP4,TBX5,HAND2,WNT2,EYA1,BMP2,WT1,SHH,WNT5A,WNT3A,FGFR1,GDNF,HOXA11
GO:0004709	MF	MAP kinase kinase kinase activity	6.82386e-05	-9.5925	81	33	0.00891892	3700	17224	FGFR2,EPHA10,NTRK2,MOS,EPHA3,EPHA8,MAP3K15,NTRK3,MAP3K14,EPHA2,FGFR3,RET,KDR,EPHA6,PDGFRA,NTRK1,MAP3K7,ERBB4,FLT1,MAP3K9,EPHA4,ERBB2,DDR1,MAP3K8,EPHA7,ALK,FLT4,ROR1,FGFR1,EPHB1,EPHB4,ROR2,EGFR
GO:0005242	MF	inward rectifier potassium channel activity	7.1045e-05	-9.5522	21	13	0.00351351	3700	17224	KCNJ15,KCNJ4,KCNJ5,KCNK1,ABCC8,KCNJ3,KCNJ8,KCNJ9,KCNJ2,KCNJ18,KCNH2,KCNJ6,KCNJ12
GO:0000768	BP	syncytium formation by plasma membrane fusion	7.23387e-05	-9.53415	26	15	0.00399787	3752	17256	ADAM12,TANC1,CACNA1H,SBNO2,ERVFRD-1,WNT1,PITX2,MYOF,VASH2,CAPN2,MYOD1,KCNH1,SH3PXD2A,NPHS1,CDON
GO:0036075	BP	replacement ossification	7.23387e-05	-9.53415	26	15	0.00399787	3752	17256	MEF2C,COL2A1,RUNX2,CSGALNACT1,DLX5,FOXC1,ALPL,FGFR3,BMP6,GNAS,BMP4,COL13A1,SCX,PHOSPHO1,FGF18
GO:0001958	BP	endochondral ossification	7.23387e-05	-9.53415	26	15	0.00399787	3752	17256	BMP4,GNAS,BMP6,FGFR3,ALPL,FOXC1,DLX5,CSGALNACT1,RUNX2,COL2A1,MEF2C,FGF18,PHOSPHO1,SCX,COL13A1
GO:0001947	BP	heart looping	7.29235e-05	-9.5261	58	26	0.00692964	3752	17256	NOTO,FOXN4,NKX2-5,CCDC39,TBX2,TBX20,FGF8,GJA1,GATA4,FOLR1,LBX1,HAND2,NODAL,FOXH1,WNT3A,ZIC3,WNT5A,SHH,NDRG4,SOX18,SOX17,OVOL2,HAND1,MEF2C,SMAD3,VANGL2
GO:0008366	BP	axon ensheathment	7.3459e-05	-9.51878	97	38	0.0101279	3752	17256	CXCR4,MYOC,SLC8A3,MAL2,DHH,TNFRSF21,ADAM22,MAL,HES5,TENM4,DAG1,ERBB2,PARD3,NKX6-2,MALL,CNTNAP1,POU3F1,CLU,AHNAK2,PTEN,SCN8A,ANK2,JAM3,EPB41L3,ID4,MYO5A,UGT8,FA2H,GPC1,ERCC2,CD9,CNTN2,POU3F2,LPAR1,MBP,NRG1,NCMAP,EGR2
GO:0007272	BP	ensheathment of neurons	7.3459e-05	-9.51878	97	38	0.0101279	3752	17256	TENM4,ERBB2,DAG1,CNTNAP1,MALL,NKX6-2,PARD3,POU3F1,CLU,PTEN,SCN8A,AHNAK2,CXCR4,MYOC,SLC8A3,DHH,MAL2,TNFRSF21,ADAM22,HES5,MAL,FA2H,GPC1,CD9,ERCC2,LPAR1,CNTN2,POU3F2,EGR2,NRG1,MBP,NCMAP,ANK2,JAM3,EPB41L3,ID4,UGT8,MYO5A
GO:0060231	BP	mesenchymal to epithelial transition	7.34979e-05	-9.51825	16	11	0.00293177	3752	17256	PAX8,SIX2,WT1,PAX2,GREM1,CITED1,TCF15,WNT4,GDNF,BASP1,BMP4
GO:0048168	BP	regulation of neuronal synaptic plasticity	7.73982e-05	-9.46655	52	24	0.00639659	3752	17256	SYNPO,SLC8A2,SHISA9,JPH3,SHISA8,DBN1,GRIK2,SHANK3,ARC,RASGRF1,EGR2,CNTN2,NSMF,SHISA6,NEURL1,STAR,UNC13A,GRIN1,KALRN,SHISA7,KRAS,APOE,CAMK2B,DRD2
GO:0050885	BP	neuromuscular process controlling balance	7.85338e-05	-9.45198	49	23	0.00613006	3752	17256	POU4F2,ADCY5,CNTNAP1,NKX6-2,ALDH1A3,CAMTA1,JPH3,USH1C,TNR,POU4F1,NRXN1,TIFAB,IGDCC3,SLC1A3,NEFL,HMX3,NBN,PCDH15,RBFOX2,NEUROG1,SHANK1,GM2A,MYO7A
GO:0086001	BP	cardiac muscle cell action potential	7.86783e-05	-9.45014	46	22	0.00586354	3752	17256	GJA1,KCNQ1,FGF12,KCNJ8,CACNA1C,CACNA2D1,CACNA1D,GJC1,ANK2,SCN1B,KCNA5,KCNH2,SCN5A,KCNJ2,SCN4B,KCNIP2,KCNJ3,CACNB2,HCN2,KCNJ5,HCN4,KCNN2
GO:0061098	BP	positive regulation of protein tyrosine kinase activity	7.86783e-05	-9.45014	46	22	0.00586354	3752	17256	FBXW7,PDGFB,GPRC5B,SRCIN1,ACE,NEURL1,TGFA,EPHA4,DLG3,EFNA1,ALKAL2,RELN,DOK7,PRNP,GREM1,CD24,ADRA2C,STAP1,ADRA2A,AFAP1L2,WNT3A,ALKAL1
GO:0030203	BP	glycosaminoglycan metabolic process	7.97145e-05	-9.43706	153	54	0.0143923	3752	17256	HS6ST1,ACAN,HS6ST2,HGF,HAS1,B4GAT1,EXT1,FUCA1,VCAN,B4GALT5,GPC5,EXT2,B3GNT4,FGF2,ST3GAL4,GPC3,HS3ST1,AGRN,B3GNT7,GCNT2,OGN,HS3ST3A1,HAS3,HS3ST6,CHST6,B3GAT1,ARSB,UST,FOXC1,BCAN,CSPG4,PGLYRP3,NDNF,PIM1,HAS2,CHSY3,NDST3,CHST2,SDC2,CSGALNACT1,ITIH5,CEMIP,SDC1,HPSE2,CEMIP2,CHST1,XYLT1,B3GAT2,EGFLAM,HS3ST5,CHST3,HS3ST2,GPC1,PGLYRP1
GO:0048670	BP	regulation of collateral sprouting	8.11967e-05	-9.41864	21	13	0.00346482	3752	17256	WNT3A,RND2,FSTL4,FGF13,NTF4,BDNF,PTPRS,CRABP2,WNT3,LPAR3,EFNA5,EPHA7,SPP1
GO:0072207	BP	metanephric epithelium development	8.11967e-05	-9.41864	21	13	0.00346482	3752	17256	WT1,SOX8,OSR1,PAX8,CXCR2,NPHS2,PAX2,POU3F3,WNT4,HES5,SOX9,WNT9B,WNT7B
GO:0072010	BP	glomerular epithelium development	8.11967e-05	-9.41864	21	13	0.00346482	3752	17256	NPHS2,NPHS1,WT1,PROM1,PODXL,BASP1,FOXC1,BMP4,CD24,FOXC2,CD34,FOXJ1,KLF15
GO:0001945	BP	lymph vessel development	8.11967e-05	-9.41864	21	13	0.00346482	3752	17256	SYK,PROX1,CCBE1,TBX1,ACVR2B,ACVRL1,SOX18,FLT4,PTPN14,FOXC1,NR2F2,FOXC2,PDPN
GO:0010977	BP	negative regulation of neuron projection development	8.32679e-05	-9.39345	139	50	0.0133262	3752	17256	RAP1GAP2,CRMP1,NFATC4,SEMA3D,WNT3A,WNT5A,STX1B,DRAXIN,ASAP1,KANK1,LPAR1,NGEF,MT3,WNT3,ZNF365,GFI1,RGMA,SEMA3A,FSTL4,LRP4,NTN1,ITM2C,EFNB3,RAPGEF2,EPHA4,SEMA5A,SEZ6,DENND5A,SPP1,CDK5R1,SLIT2,TNR,PTK2,TLX2,KIAA0319,EPHA7,DAB1,NGFR,RTN4R,PTEN,LINGO1,PTPRS,NLGN1,EFNA1,FGF13,FKBP4,TNFRSF8,SPOCK1,PTPRG,APOE
GO:0007519	BP	skeletal muscle tissue development	8.41128e-05	-9.38335	125	46	0.0122601	3752	17256	NR2F2,C11orf88,SVIL,HOXD9,MEOX2,GPCPD1,EOMES,MEF2C,COL19A1,NPHS1,ZBTB18,P2RX2,FOXP2,WNT10B,EGR1,KLHL40,TCF21,MYOG,MYOD1,CHRND,FOXN2,SELENON,PITX2,SIX4,EGR2,FOXL2,LMOD3,MYLK2,SCX,SOX11,SOX8,WNT3A,SIX1,PAX5,DMRTA2,MYH14,PHOX2B,MYF6,VGLL2,VAX1,HOXD10,CDON,CFL2,NEURL1,DNER,ASB2
GO:0006024	BP	glycosaminoglycan biosynthetic process	8.61425e-05	-9.35951	101	39	0.0103945	3752	17256	GPC1,CHST3,HS3ST2,HS3ST5,CHST1,XYLT1,CEMIP,SDC1,SDC2,CSGALNACT1,CHSY3,HAS2,NDST3,CHST2,BCAN,CSPG4,UST,CHST6,HS3ST6,HAS3,HS3ST3A1,OGN,B3GNT7,GCNT2,HS3ST1,AGRN,ST3GAL4,GPC3,B3GNT4,EXT2,GPC5,VCAN,B4GALT5,B4GAT1,EXT1,HAS1,HS6ST2,ACAN,HS6ST1
GO:0031005	MF	filamin binding	8.74347e-05	-9.34462	14	10	0.0027027	3700	17224	NEBL,CRMP1,RFLNB,TMEM67,FBLIM1,CEACAM1,SYNPO2,DPYSL4,MICALL2,OPRM1
GO:0098839	CC	postsynaptic density membrane	8.99111e-05	-9.31669	32	17	0.0043202	3935	18223	GRIA2,PTPRS,GRIN2D,CACNG2,GRIN1,GRID1,GRID2,GRIA4,GSG1L,DLG3,GRIK2,GRIK4,DLG2,CACNG8,CACNG4,GRIK1,CACNG7
GO:0033555	BP	multicellular organismal response to stress	9.29085e-05	-9.2839	65	28	0.00746269	3752	17256	KALRN,BCL2,NR2E1,RELN,BRINP1,ADCYAP1,RET,DPP4,SLC6A2,LYPD1,CCK,NR4A2,TRPA1,CALCA,NEUROD2,DRD1,GRIK2,MDK,PTEN,TACR1,ASIC1,NTRK1,PRKCG,P2RX2,UCN,DRD4,VWA1,CACNA1B
GO:0009855	BP	determination of bilateral symmetry	9.37766e-05	-9.2746	122	45	0.0119936	3752	17256	NODAL,DAAM2,FOXH1,DNAH11,ZIC3,CCDC151,SHH,SOX17,NKX3-2,MEF2C,VANGL2,SMAD3,PCSK5,DNAI2,GREM2,FGF8,TBX2,FOXF1,GATA4,PKD1L1,FOLR1,PCSK6,LBX1,HAND2,TBX1,ARMC4,ACVR2B,WNT5A,WNT3A,RIPPLY2,NDRG4,SOX18,NBL1,OVOL2,PITX2,HAND1,GREM1,FOXN4,NOTO,NKX2-5,TBX20,CCDC39,GJA1,DRC1,FOXJ1
GO:0030509	BP	BMP signaling pathway	9.50875e-05	-9.26071	98	38	0.0101279	3752	17256	MSX1,ROR2,ACVRL1,EGR1,NOG,ETV2,BMP4,HJV,GREM2,FGF8,SMAD9,ZNF8,BMP6,MSX2,GDF10,FSTL1,NODAL,BMP2,BMP8A,FAM83G,ZCCHC12,GDF6,ZCCHC18,LRP4,GDF15,NKX2-5,SMAD6,RGMA,RUNX2,DLX5,BMP3,GDF7,TGFBR3,BMP10,CHRD,BMPR1B,SCX,ACVR2B
GO:0072216	BP	positive regulation of metanephros development	9.75445e-05	-9.2352	14	10	0.00266525	3752	17256	LIF,PAX8,RET,WT1,PAX2,PDGFA,PDGFB,GDNF,BASP1,EGR1
GO:0042711	BP	maternal behavior	9.75445e-05	-9.2352	14	10	0.00266525	3752	17256	GNAQ,BRINP1,AVPR1A,PTEN,DRD1,KALRN,OXT,NPAS1,OXTR,AVP
GO:0097154	BP	GABAergic neuron differentiation	9.75445e-05	-9.2352	14	10	0.00266525	3752	17256	CNTN2,DRD2,NKX2-1,DRD1,INHBA,HELT,LHX6,ARX,GATA2,DLX1
GO:2001028	BP	positive regulation of endothelial cell chemotaxis	9.75445e-05	-9.2352	14	10	0.00266525	3752	17256	FGF2,KDR,PRKD1,PRKD2,FGFR1,FGF16,LGMN,SEMA5A,HSPB1,FGF18
GO:0060746	BP	parental behavior	9.75445e-05	-9.2352	14	10	0.00266525	3752	17256	BRINP1,GNAQ,AVPR1A,OXTR,AVP,PTEN,OXT,KALRN,DRD1,NPAS1
GO:0045685	BP	regulation of glial cell differentiation	9.83927e-05	-9.22654	62	27	0.00719616	3752	17256	CNTN2,DAB1,ZNF365,DAAM2,SERPINE2,BIN1,BMP2,TENM4,DAG1,SHH,DLX1,NKX6-2,TP73,ID4,NOG,TNFRSF21,NTRK3,NKX2-2,HES5,NR2E1,CXCR4,EPHA4,PPARG,TNFRSF8,NKX6-1,GSX2,LIF
GO:0021772	BP	olfactory bulb development	9.84276e-05	-9.22619	32	17	0.00453092	3752	17256	WNT5A,LHX2,SLIT1,SLIT2,UNCX,ARX,SALL3,EOMES,DLX5,EFNA2,GSX2,FEZF1,CRTAC1,SEMA3A,ERBB4,NR2E1,EXT1
GO:0035418	BP	protein localization to synapse	9.84276e-05	-9.22619	32	17	0.00453092	3752	17256	SNAP25,GRIN1,SHANK1,PCLO,RELN,NSG1,DLG2,NRXN1,NLGN1,SNAP47,ASIC2,HSPB1,NPHS1,ARHGAP44,STX1B,NRXN2,KIF5C
